# Supplementary material for: RCCC_Pred: A Novel Method for Sequence-Based Identification of Renal Clear Cell Carcinoma Genes through DNA Mutations and a Blend of Features
Source: Diagnostics (Basel). 2022 Dec 3;12(12):3036. doi: 10.3390/diagnostics12123036 (PMC9776995; doi:10.3390/diagnostics12123036)
Supplement: Supplementary file 1 [file diagnostics-12-03036-s001.zip]

Archive with 1 entries (1 files):
- diagnostics-2026449-supplementary.csv
