# Supplementary material for: RCCC_Pred: A Novel Method for Sequence-Based Identification of Renal Clear Cell Carcinoma Genes through DNA Mutations and a Blend of Features
Source: Diagnostics (Basel). 2022 Dec 3;12(12):3036. doi: 10.3390/diagnostics12123036 (PMC9776995; doi:10.3390/diagnostics12123036)
Supplement: Supplementary file 1 [file diagnostics-12-03036-s001.zip › diagnostics-2026449-supplementary.csv]

1	0	6427751.646	1.10E+11	2.12E+15	440.5055246	30192	78	C	ABL1	T	1094	other_tumor_driver	2
1	0	7017842.175	1.26E+11	2.53E+15	460.4819363	32210	8	G	PIK3CA	C	3145	other_tumor_driver	2
1	0	7017897.401	1.26E+11	2.53E+15	460.4845843	32210	8	A	PIK3CA	T	3140	other_tumor_driver	2
1	0	7017810.235	1.26E+11	2.53E+15	460.4807068	32210	8	G	PIK3CA	A	1633	other_tumor_driver	2
1	0	7017810.235	1.26E+11	2.53E+15	460.4807068	32210	8	G	PIK3CA	A	1633	other_tumor_driver	2
1	0	7017810.235	1.26E+11	2.53E+15	460.4807068	32210	8	G	PIK3CA	A	1633	other_tumor_driver	2
1	0	7017810.235	1.26E+11	2.53E+15	460.4807068	32210	8	G	PIK3CA	A	1624	other_tumor_driver	2
1	0	6634979.282	1.15E+11	2.24E+15	447.857632	29360	12	A	ALK	G	3520	other_tumor_driver	2
1	0	7468910.738	1.40E+11	2.98E+15	470.3274121	33913	2	C	TP53	T	638	other_tumor_driver	2
1	0	7452528.321	1.39E+11	2.95E+15	469.9884702	33913	2	A	TP53	G	700	other_tumor_driver	2
1	0	7468910.738	1.40E+11	2.98E+15	470.3274121	33913	2	C	TP53	T	743	other_tumor_driver	2
1	0	6358188.325	1.10E+11	2.14E+15	436.3816643	32540	55	T	ATRX	A	266	other_tumor_driver	2
1	0	6359802.978	1.10E+11	2.14E+15	436.4209719	32540	55	A	ATRX	C	4709	other_tumor_driver	2
1	0	6358258.838	1.10E+11	2.14E+15	436.3843372	32540	55	C	ATRX	A	5226	other_tumor_driver	2
1	0	6358278.336	1.10E+11	2.14E+15	436.3855164	32540	55	C	ATRX	T	5707	other_tumor_driver	2
1	0	6605782.084	1.15E+11	2.23E+15	446.6376067	30810	20	G	TAF1	T	4561	other_tumor_driver	2
1	0	6605670.502	1.15E+11	2.23E+15	446.6331873	30810	20	G	TAF1	A	3209	other_tumor_driver	2
1	0	6605764.189	1.15E+11	2.23E+15	446.6372668	30810	20	A	TAF1	G	2141	other_tumor_driver	2
1	0	6547242.758	1.13E+11	2.18E+15	446.2109309	29030	56	G	MED12	T	740	other_tumor_driver	2
1	0	6898499.426	1.24E+11	2.55E+15	454.5454633	34069	26	C	AR	T	731	other_tumor_driver	2
1	0	5920980.579	96703740220	1.77E+15	423.7161804	25701	54	G	RBM10	A	1187	other_tumor_driver	2
1	0	6041893.462	99764172253	1.84E+15	425.5008385	25781	14	C	G6PD	A	675	other_tumor_driver	2
1	0	6533023.734	1.14E+11	2.29E+15	444.5574117	37776	75	G	HCFC1	T	109	other_tumor_driver	2
1	0	6705333.743	1.17E+11	2.32E+15	451.1339492	32537	63	C	STAG2	T	1999	other_tumor_driver	2
1	0	6705333.743	1.17E+11	2.32E+15	451.1339492	32537	63	C	STAG2	T	1810	other_tumor_driver	2
1	0	6698152.075	1.17E+11	2.31E+15	450.8549594	32537	63	AG	STAG2	-	1543	other_tumor_driver	2
1	0	6698152.075	1.17E+11	2.31E+15	450.8549594	32537	63	AG	STAG2	-	1544	other_tumor_driver	2
1	0	6705031.746	1.17E+11	2.32E+15	451.1193233	32537	63	G	STAG2	A	647	other_tumor_driver	2
1	0	6705271.559	1.17E+11	2.32E+15	451.1305853	32537	63	T	STAG2	G	603	other_tumor_driver	2
1	0	7314428.125	1.35E+11	2.84E+15	469.0249729	33796	36	T	PTCH1	G	1250	other_tumor_driver	2
1	0	7314484.83	1.35E+11	2.84E+15	469.0282278	33796	36	G	PTCH1	T	1321	other_tumor_driver	2
1	0	6787152.482	1.19E+11	2.36E+15	454.0283147	30836	82	G	JAK2	T	1796	other_tumor_driver	2
1	0	6786529.062	1.19E+11	2.36E+15	454.0082222	30836	82	T	JAK2	C	1666	other_tumor_driver	2
1	0	7034684.837	1.27E+11	2.58E+15	460.464997	29580	82	C	FANCG	G	1556	other_tumor_driver	2
1	0	7030335.027	1.27E+11	2.57E+15	460.3458377	29580	82	G	FANCG	A	1558	other_tumor_driver	2
1	0	6322346.584	1.08E+11	2.06E+15	429.2472418	27044	73	C	CDKN2A	A	358	other_tumor_driver	2
1	0	6322493.047	1.08E+11	2.06E+15	429.2571712	27044	73	C	CDKN2A	T	457	other_tumor_driver	2
1	0	6538729.282	1.12E+11	2.17E+15	446.8367559	33099	70	C	NOTCH1	T	1595	other_tumor_driver	2
1	0	6538650.69	1.12E+11	2.17E+15	446.8331752	33099	70	C	NOTCH1	A	2069	other_tumor_driver	2
1	0	6427653.253	1.10E+11	2.12E+15	440.5001973	30192	78	G	ABL1	A	497	other_tumor_driver	2
1	0	5868991.667	96307916939	1.78E+15	421.1722385	29390	22	C	SPTAN1	T	4615	other_tumor_driver	2
1	0	5868921.454	96306131460	1.78E+15	421.1687878	29390	22	G	SPTAN1	C	1764	other_tumor_driver	2
1	0	5868936.533	96306450985	1.78E+15	421.1699009	29390	22	G	SPTAN1	T	1402	other_tumor_driver	2
1	0	7323096.35	1.34E+11	2.74E+15	471.3259863	30789	62	G	PTGS1	T	298	other_tumor_driver	2
1	0	6160404.15	1.04E+11	1.98E+15	427.4727754	29756	72	C	RGS3	G	1947	other_tumor_driver	2
1	0	6156279.231	1.04E+11	1.98E+15	427.3579191	29756	72	G	RGS3	C	1870	other_tumor_driver	2
1	0	6156279.231	1.04E+11	1.98E+15	427.3579191	29756	72	G	RGS3	C	959	other_tumor_driver	2
1	0	6925834.592	1.22E+11	2.42E+15	459.11565	30061	33	A	SVEP1	G	755	other_tumor_driver	2
1	0	6925512.799	1.22E+11	2.42E+15	459.105156	30061	33	C	SVEP1	A	1352	other_tumor_driver	2
1	0	6922766.588	1.22E+11	2.42E+15	459.0102784	30061	33	C	SVEP1	-	9247	other_tumor_driver	2
1	0	7123165.157	1.28E+11	2.61E+15	464.8581225	29866	74	GG	RAD23B	-	765	other_tumor_driver	2
1	0	7123165.157	1.28E+11	2.61E+15	464.8581225	29866	74	GG	RAD23B	-	766	other_tumor_driver	2
1	0	6890114.663	1.25E+11	2.61E+15	452.9938959	35544	53	C	NBN	A	690	other_tumor_driver	2
1	0	6887812.993	1.25E+11	2.61E+15	452.8520208	35544	53	CC	NBN	-	2184	other_tumor_driver	2
1	0	6887812.993	1.25E+11	2.61E+15	452.8520208	35544	53	CC	NBN	-	2185	other_tumor_driver	2
1	0	6508065.14	1.13E+11	2.21E+15	442.9144871	30490	58	G	ARFGEF1	A	2009	other_tumor_driver	2
1	0	6494334.061	1.13E+11	2.20E+15	442.5126383	30490	58	A	ARFGEF1	-	4132	other_tumor_driver	2
1	0	6508980.602	1.13E+11	2.21E+15	442.938925	30490	58	C	ARFGEF1	T	5491	other_tumor_driver	2
1	0	6254442.787	1.11E+11	2.24E+15	424.2090688	27806	49	G	COPS5	-	587	other_tumor_driver	2
1	0	6538489.712	1.14E+11	2.26E+15	442.9092164	36566	21	C	FGFR1	A	129	other_tumor_driver	2
1	0	6538489.712	1.14E+11	2.26E+15	442.9092164	36566	21	C	FGFR1	A	880	other_tumor_driver	2
1	0	6538576.925	1.14E+11	2.27E+15	442.9132047	36566	21	C	FGFR1	G	1502	other_tumor_driver	2
1	0	6538576.925	1.14E+11	2.27E+15	442.9132047	36566	21	C	FGFR1	G	1978	other_tumor_driver	2
1	0	7154511.923	1.30E+11	2.67E+15	464.3728062	32359	31	G	WRN	A	2567	other_tumor_driver	2
1	0	6783972.772	1.22E+11	2.50E+15	449.8697097	33586	53	C	MSR1	T	104	other_tumor_driver	2
1	0	6784973.627	1.22E+11	2.50E+15	449.9003243	33586	53	G	MSR1	T	791	other_tumor_driver	2
1	0	6799658.393	1.19E+11	2.33E+15	456.0440233	30691	84	C	NDRG1	T	424	other_tumor_driver	2
1	0	6514282.841	1.13E+11	2.22E+15	444.0189862	30504	75	C	DLC1	G	3606	other_tumor_driver	2
1	0	6764256.306	1.19E+11	2.33E+15	450.317404	29864	78	A	EXT1	G	1846	other_tumor_driver	2
1	0	6844113.871	1.20E+11	2.38E+15	454.9126452	28539	2	-	UBR5	G	3917	other_tumor_driver	2
1	0	6844113.871	1.20E+11	2.38E+15	454.9126452	28539	2	-	UBR5	G	3917	other_tumor_driver	2
1	0	6886664.357	1.21E+11	2.39E+15	457.8287127	28539	47	A	UBR5	G	5525	other_tumor_driver	2
1	0	6886670.795	1.21E+11	2.39E+15	457.8291159	28539	47	A	UBR5	T	7703	other_tumor_driver	2
1	0	6457856.334	1.14E+11	2.24E+15	432.4680575	26162	7	CT	COPS6	-	787	other_tumor_driver	2
1	0	6457856.334	1.14E+11	2.24E+15	432.4680575	26162	7	CT	COPS6	-	788	other_tumor_driver	2
1	0	6413800.745	1.09E+11	2.09E+15	441.2937177	30115	74	G	TRRAP	C	10339	other_tumor_driver	2
1	0	6804329.156	1.20E+11	2.40E+15	452.6762956	29395	34	C	ABCB1	T	184	other_tumor_driver	2
1	0	6800436.224	1.20E+11	2.40E+15	452.5703055	29395	34	G	ABCB1	C	1784	other_tumor_driver	2
1	0	6811330.36	1.22E+11	2.50E+15	450.52754	34906	31	T	HGF	G	1331	other_tumor_driver	2
1	0	7699105.91	1.44E+11	3.01E+15	482.9517682	35320	74	A	GNAI1	T	28	other_tumor_driver	2
1	0	6370965.718	1.10E+11	2.15E+15	438.1348399	31564	62	C	MAGI2	T	1001	other_tumor_driver	2
1	0	6370868.195	1.10E+11	2.15E+15	438.1299344	31564	62	C	MAGI2	A	1536	other_tumor_driver	2
1	0	6178479.474	1.08E+11	2.15E+15	425.0073139	33590	24	T	PTPN12	-	1350	other_tumor_driver	2
1	0	6162841.722	1.07E+11	2.13E+15	424.63738	33590	24	A	PTPN12	G	1334	other_tumor_driver	2
1	0	6162372.116	1.07E+11	2.13E+15	424.6183732	33590	24	G	PTPN12	A	1025	other_tumor_driver	2
1	0	7434871.76	1.37E+11	2.87E+15	474.9535113	32731	68	A	RAC1	C	119	other_tumor_driver	2
1	0	7007395.553	1.30E+11	2.74E+15	453.8923373	33241	35	A	INHBA	G	689	other_tumor_driver	2
1	0	7435269.451	1.38E+11	2.89E+15	469.8711481	29196	32	A	RHEB	T	103	other_tumor_driver	2
1	0	7435269.451	1.38E+11	2.89E+15	469.8711481	29196	32	A	RHEB	T	103	other_tumor_driver	2
1	0	7434399.562	1.38E+11	2.89E+15	469.8476696	29196	32	A	RHEB	G	103	other_tumor_driver	2
1	0	7435269.451	1.38E+11	2.89E+15	469.8711481	29196	32	A	RHEB	T	146	other_tumor_driver	2
1	0	7221796.946	1.30E+11	2.62E+15	470.072637	29479	85	G	SMO	A	703	other_tumor_driver	2
1	0	7064714.231	1.27E+11	2.57E+15	461.069327	29977	46	A	POT1	T	548	other_tumor_driver	2
1	0	7063490.259	1.27E+11	2.57E+15	461.0258551	29977	46	C	POT1	A	983	other_tumor_driver	2
1	0	5687951.188	92123654289	1.68E+15	411.6114957	28264	1	-	CUX1	C	2819	other_tumor_driver	2
1	0	5687951.188	92123654289	1.68E+15	411.6114957	28264	1	-	CUX1	C	2262	other_tumor_driver	2
1	0	6560344.622	1.15E+11	2.30E+15	443.3775791	32410	27	C	ZNF292	T	7543	other_tumor_driver	2
1	0	6560309.178	1.15E+11	2.30E+15	443.3760867	32410	27	G	ZNF292	T	7057	other_tumor_driver	2
1	0	6560309.178	1.15E+11	2.30E+15	443.3760867	32410	27	G	ZNF292	T	7057	other_tumor_driver	2
1	0	7054239.555	1.27E+11	2.56E+15	460.8101983	31135	47	G	FANCE	A	1067	other_tumor_driver	2
1	0	6170338.26	1.03E+11	1.94E+15	431.8864589	27787	53	G	DAXX	C	2045	other_tumor_driver	2
1	0	6793532.361	1.18E+11	2.28E+15	456.1706527	26853	76	G	HLA-A	-	751	other_tumor_driver	2
1	0	5441938.393	88755344034	1.64E+15	400.0113772	25702	69	A	HIST1H3H	C	368	other_tumor_driver	2
1	0	6496541.711	1.10E+11	2.10E+15	445.7360371	30505	72	C	MAP3K4	T	4384	other_tumor_driver	2
1	0	6495971.526	1.10E+11	2.10E+15	445.7194213	30505	72	G	MAP3K4	T	3222	other_tumor_driver	2
1	0	6495971.526	1.10E+11	2.10E+15	445.7194213	30505	72	G	MAP3K4	T	1623	other_tumor_driver	2
1	0	6990877.149	1.26E+11	2.58E+15	459.4897474	36328	55	G	IGF2R	A	2213	other_tumor_driver	2
1	0	6491956.435	1.10E+11	2.09E+15	443.3138102	28854	5	C	ECT2L	A	2052	other_tumor_driver	2
1	0	6520375.552	1.12E+11	2.17E+15	444.4300971	28008	21	G	ROS1	T	728	other_tumor_driver	2
1	0	6520293.78	1.12E+11	2.17E+15	444.4280798	28008	21	A	ROS1	T	4334	other_tumor_driver	2
1	0	6444325.24	1.12E+11	2.23E+15	438.8125726	32942	49	G	PRDM1	A	1567	other_tumor_driver	2
1	0	7959443.909	1.52E+11	3.28E+15	490.2997386	34930	21	T	LNPEP	G	932	other_tumor_driver	2
1	0	5890371.048	98242700148	1.86E+15	419.6683481	31648	45	C	MSH3	T	2380	other_tumor_driver	2
1	0	5889723.405	98224149678	1.86E+15	419.6473189	31648	45	A	MSH3	C	1895	other_tumor_driver	2
1	0	6950521.316	1.23E+11	2.43E+15	461.1148667	30659	71	C	JMY	A	2020	other_tumor_driver	2
1	0	7735830.457	1.47E+11	3.14E+15	482.2565449	34760	29	C	TNPO1	G	1636	other_tumor_driver	2
1	0	7113633.878	1.28E+11	2.60E+15	464.5021254	30872	78	C	DEPDC1B	A	1255	other_tumor_driver	2
1	0	7069111.964	1.28E+11	2.60E+15	461.460812	32939	58	T	MAP3K1	G	953	other_tumor_driver	2
1	0	7066245.726	1.28E+11	2.60E+15	461.3776205	32939	58	T	MAP3K1	A	605	other_tumor_driver	2
1	0	6710637.808	1.17E+11	2.31E+15	451.4539279	30533	62	C	IL6ST	A	1646	other_tumor_driver	2
1	0	6238521.103	1.04E+11	1.96E+15	434.9023692	27247	31	C	FLT4	T	332	other_tumor_driver	2
1	0	6688199.858	1.16E+11	2.25E+15	451.2551708	30696	78	C	FAT2	A	418	other_tumor_driver	2
1	0	7483391.626	1.41E+11	3.00E+15	473.0342499	34607	54	C	CSNK1A1	A	287	other_tumor_driver	2
1	0	6700945.515	1.17E+11	2.28E+15	449.7959341	29538	4	C	ARAP3	A	1580	other_tumor_driver	2
1	0	6701793.192	1.17E+11	2.28E+15	449.8237387	29538	4	G	ARAP3	T	2507	other_tumor_driver	2
1	0	6701793.192	1.17E+11	2.28E+15	449.8237387	29538	4	G	ARAP3	T	2507	other_tumor_driver	2
1	0	6838075.796	1.21E+11	2.39E+15	454.4905328	30065	35	G	ACSL6	T	2116	other_tumor_driver	2
1	0	7258582.707	1.36E+11	2.90E+15	463.9134305	35920	55	G	CSNK1G3	T	759	other_tumor_driver	2
1	0	6581406.396	1.15E+11	2.27E+15	446.2882108	33122	56	C	MCC	T	1314	other_tumor_driver	2
1	0	6527822.851	1.14E+11	2.25E+15	442.5585157	33122	2	-	MCC	G	2202	other_tumor_driver	2
1	0	5893903.543	97327325119	1.82E+15	422.1174947	30764	61	G	APC	T	6497	other_tumor_driver	2
1	0	5893793.889	97324333389	1.82E+15	422.1139596	30764	61	C	APC	G	6072	other_tumor_driver	2
1	0	6180440.51	1.05E+11	1.99E+15	428.1994167	26844	48	C	COPS4	A	210	other_tumor_driver	2
1	0	6817856.547	1.23E+11	2.53E+15	450.8847337	32557	52	G	SEC31A	-	227	other_tumor_driver	2
1	0	6888738.61	1.22E+11	2.44E+15	454.7641409	30006	9	G	POLR2B	A	2411	other_tumor_driver	2
1	0	7016656.359	1.27E+11	2.59E+15	460.2527288	33859	52	C	CLOCK	A	1540	other_tumor_driver	2
1	0	7017174.178	1.27E+11	2.59E+15	460.2700871	33859	52	A	CLOCK	G	1541	other_tumor_driver	2
1	0	6747971.983	1.19E+11	2.39E+15	450.3527166	32535	23	A	KDR	C	1367	other_tumor_driver	2
1	0	6748054.67	1.19E+11	2.39E+15	450.3558611	32535	23	C	KDR	T	3152	other_tumor_driver	2
1	0	6747913.048	1.19E+11	2.39E+15	450.3500212	32535	23	C	KDR	A	3322	other_tumor_driver	2
1	0	7020308.43	1.26E+11	2.52E+15	459.1409604	30648	61	T	KIT	A	1712	other_tumor_driver	2
1	0	7022572.877	1.26E+11	2.52E+15	459.2172686	30648	61	A	KIT	G	1697	other_tumor_driver	2
1	0	6865138.651	1.22E+11	2.44E+15	454.3289279	29300	11	C	PDGFRA	G	2809	other_tumor_driver	2
1	0	6646306.164	1.15E+11	2.25E+15	449.4690334	31350	3	A	FAT1	T	4337	other_tumor_driver	2
1	0	6646482.614	1.15E+11	2.25E+15	449.4733646	31350	3	C	FAT1	T	4706	other_tumor_driver	2
1	0	6646244.409	1.15E+11	2.25E+15	449.4664227	31350	3	G	FAT1	C	4799	other_tumor_driver	2
1	0	6646482.614	1.15E+11	2.25E+15	449.4733646	31350	3	C	FAT1	T	12103	other_tumor_driver	2
1	0	7121832.52	1.28E+11	2.57E+15	463.9164497	30660	30	C	FGFR3	A	2147	other_tumor_driver	2
1	0	7121832.52	1.28E+11	2.57E+15	463.9164497	30660	30	C	FGFR3	A	2147	other_tumor_driver	2
1	0	7121999.606	1.28E+11	2.57E+15	463.9233474	30660	30	G	FGFR3	T	1909	other_tumor_driver	2
1	0	6758853.228	1.20E+11	2.40E+15	451.5875893	30634	71	A	INPP4B	-	1412	other_tumor_driver	2
1	0	6709787.54	1.19E+11	2.38E+15	448.1938932	30634	3	-	INPP4B	T	1679	other_tumor_driver	2
1	0	6514973.655	1.14E+11	2.25E+15	443.2080839	32507	63	G	TET2	A	4352	other_tumor_driver	2
1	0	6515947.156	1.14E+11	2.25E+15	443.2381005	32507	63	A	TET2	C	4168	other_tumor_driver	2
1	0	6515960.083	1.14E+11	2.25E+15	443.2390534	32507	63	A	TET2	T	976	other_tumor_driver	2
1	0	6682318.791	1.18E+11	2.34E+15	446.9433999	30543	51	G	GNAI2	T	694	other_tumor_driver	2
1	0	7272820.706	1.33E+11	2.74E+15	469.448389	31365	68	A	CTNNB1	G	1276	other_tumor_driver	2
1	0	6822008.149	1.21E+11	2.41E+15	453.7662104	32942	42	T	CLASP2	C	1528	other_tumor_driver	2
1	0	6909915.59	1.24E+11	2.54E+15	454.1605266	33895	19	G	TGFBR2	T	1638	other_tumor_driver	2
1	0	6341945.231	1.09E+11	2.13E+15	433.7558195	30178	19	G	BCL6	T	1757	other_tumor_driver	2
1	0	6951750.831	1.25E+11	2.54E+15	458.3084986	32131	57	G	MAP3K13	A	2502	other_tumor_driver	2
1	0	7017605.734	1.26E+11	2.53E+15	460.4749377	32210	8	T	PIK3CA	A	3132	other_tumor_driver	2
1	0	7017605.734	1.26E+11	2.53E+15	460.4749377	32210	8	T	PIK3CA	A	3132	other_tumor_driver	2
1	0	7017810.235	1.26E+11	2.53E+15	460.4807068	32210	8	G	PIK3CA	A	241	other_tumor_driver	2
1	0	6803987.188	1.22E+11	2.51E+15	449.6449343	33889	15	C	MECOM	A	1603	other_tumor_driver	2
1	0	6719289.788	1.18E+11	2.32E+15	451.7064146	32063	54	A	ATR	-	3319	other_tumor_driver	2
1	0	6711495.844	1.17E+11	2.31E+15	451.5253718	32063	54	C	ATR	A	3819	other_tumor_driver	2
1	0	6717423.439	1.17E+11	2.32E+15	451.6826554	32063	54	A	ATR	T	4245	other_tumor_driver	2
1	0	7079333.078	1.29E+11	2.68E+15	461.2372264	32280	58	T	XRN1	A	2671	other_tumor_driver	2
1	0	7078788.407	1.29E+11	2.67E+15	461.2237805	32280	58	G	XRN1	A	4795	other_tumor_driver	2
1	0	5994179.499	99919306800	1.87E+15	422.5938895	28074	16	G	XPC	T	2581	other_tumor_driver	2
1	0	6970161.533	1.25E+11	2.51E+15	458.7262563	34202	14	T	TFDP2	G	549	other_tumor_driver	2
1	0	6976318.02	1.25E+11	2.52E+15	458.8638735	34202	14	G	TFDP2	-	1067	other_tumor_driver	2
1	0	7533576.612	1.41E+11	2.99E+15	475.1283041	31694	39	A	PIK3CB	G	1784	other_tumor_driver	2
1	0	6726896.846	1.20E+11	2.44E+15	449.2764578	35853	59	A	STAG1	T	3002	other_tumor_driver	2
1	0	6597403.139	1.16E+11	2.31E+15	443.6217592	30446	27	G	GATA2	A	800	other_tumor_driver	2
1	0	7042529.71	1.25E+11	2.47E+15	463.9408492	30167	49	G	PLXNA1	A	611	other_tumor_driver	2
1	0	6576505.576	1.12E+11	2.15E+15	448.8759977	26601	78	G	PPARG	A	491	other_tumor_driver	2
1	0	6940212.603	1.24E+11	2.49E+15	458.3922196	33576	38	A	CBLB	-	2225	other_tumor_driver	2
1	0	6936422.521	1.23E+11	2.48E+15	458.3500756	33576	38	C	CBLB	A	2651	other_tumor_driver	2
1	0	6320028.499	1.05E+11	1.95E+15	438.7266454	26154	31	T	INPP4A	-	717	other_tumor_driver	2
1	0	6314626.343	1.05E+11	1.94E+15	438.6703062	26154	31	T	INPP4A	G	605	other_tumor_driver	2
1	0	7237111.593	1.32E+11	2.70E+15	465.8853666	31282	27	A	MAT2A	C	109	other_tumor_driver	2
1	0	6323130.156	1.08E+11	2.09E+15	437.7902063	32733	69	G	PCBP1	T	229	other_tumor_driver	2
1	0	6990961.657	1.27E+11	2.61E+15	457.6750036	35447	26	C	XPO1	G	162	other_tumor_driver	2
1	0	6990216.861	1.27E+11	2.61E+15	457.6496724	35447	26	A	XPO1	G	1993	other_tumor_driver	2
1	0	1.21E+14	8.59E+21	6.45E+29	1772017.726	83948800	3101	T	FBXO11	C	524	other_tumor_driver	2
1	0	7226797.12	1.31E+11	2.65E+15	467.7519419	30807	29	C	LRPPRC	A	1423	other_tumor_driver	2
1	0	6945000.959	1.25E+11	2.56E+15	457.2616737	31124	67	T	MAP4K3	-	358	other_tumor_driver	2
1	0	6945691.623	1.25E+11	2.55E+15	457.3394759	31124	67	C	MAP4K3	T	367	other_tumor_driver	2
1	0	6943058.088	1.25E+11	2.55E+15	457.2745562	31124	67	G	MAP4K3	A	764	other_tumor_driver	2
1	0	6941805.583	1.25E+11	2.55E+15	457.2451395	31124	67	C	MAP4K3	A	1237	other_tumor_driver	2
1	0	6609413.514	1.15E+11	2.27E+15	446.186335	31831	60	A	SOS1	T	260	other_tumor_driver	2
1	0	6634979.282	1.15E+11	2.24E+15	447.857632	29360	12	A	ALK	G	2593	other_tumor_driver	2
1	0	6636767.571	1.15E+11	2.24E+15	447.8995598	29360	12	C	ALK	T	2860	other_tumor_driver	2
1	0	6635858.703	1.15E+11	2.24E+15	447.8778971	29360	12	C	ALK	G	4056	other_tumor_driver	2
1	0	6799321.132	1.21E+11	2.42E+15	450.2542064	31284	21	C	DNMT3A	T	448	other_tumor_driver	2
1	0	6799321.132	1.21E+11	2.42E+15	450.2542064	31284	21	C	DNMT3A	T	977	other_tumor_driver	2
1	0	6780532.678	1.20E+11	2.40E+15	449.7654879	31284	21	T	DNMT3A	-	1848	other_tumor_driver	2
1	0	6781689.298	1.20E+11	2.40E+15	449.7962708	31284	21	A	DNMT3A	-	2515	other_tumor_driver	2
1	0	7043529.701	1.27E+11	2.60E+15	460.1740886	31792	16	T	CUL3	A	142	other_tumor_driver	2
1	0	7048108.153	1.27E+11	2.60E+15	460.2721335	31792	16	GA	CUL3	-	1152	other_tumor_driver	2
1	0	7048108.153	1.27E+11	2.60E+15	460.2721335	31792	16	GA	CUL3	-	1153	other_tumor_driver	2
1	0	6973420.573	1.27E+11	2.60E+15	456.9152276	33432	50	G	ACSL3	A	1657	other_tumor_driver	2
1	0	6280130.888	1.06E+11	1.99E+15	436.6505179	29178	19	T	FN1	G	331	other_tumor_driver	2
1	0	6280362.379	1.06E+11	1.99E+15	436.6581812	29178	19	G	FN1	C	2004	other_tumor_driver	2
1	0	7388222.427	1.38E+11	2.92E+15	469.3141121	30970	26	C	BARD1	T	1567	other_tumor_driver	2
1	0	7149655.224	1.30E+11	2.68E+15	464.3496566	35747	54	C	ERBB4	A	878	other_tumor_driver	2
1	0	7149728.186	1.30E+11	2.68E+15	464.3529122	35747	54	A	ERBB4	T	1058	other_tumor_driver	2
1	0	7149655.224	1.30E+11	2.68E+15	464.3496566	35747	54	C	ERBB4	A	1778	other_tumor_driver	2
1	0	7149798.044	1.30E+11	2.68E+15	464.35417	35747	54	G	ERBB4	T	1780	other_tumor_driver	2
1	0	7148200.085	1.30E+11	2.68E+15	464.3077407	35747	54	T	ERBB4	A	2395	other_tumor_driver	2
1	0	6852815.215	1.22E+11	2.46E+15	454.4305973	36153	41	C	CASP10	A	1508	other_tumor_driver	2
1	0	6843840.659	1.22E+11	2.45E+15	454.1597938	36153	41	T	CASP10	-	123	other_tumor_driver	2
1	0	6797607.533	1.21E+11	2.42E+15	450.2085287	31284	21	G	MYCN	A	805	other_tumor_driver	2
1	0	5967073.868	1.01E+11	1.96E+15	421.8094446	31515	50	C	BAZ2B	G	3190	other_tumor_driver	2
1	0	5966948.472	1.01E+11	1.96E+15	421.8040229	31515	50	G	BAZ2B	C	4693	other_tumor_driver	2
1	0	5967059.082	1.01E+11	1.96E+15	421.8083603	31515	50	C	BAZ2B	A	5150	other_tumor_driver	2
1	0	7282382.794	1.35E+11	2.83E+15	466.1425257	31419	36	G	ACVR2A	T	1006	other_tumor_driver	2
1	0	6451901.245	1.11E+11	2.12E+15	439.5755464	29491	26	C	ERCC3	A	1561	other_tumor_driver	2
1	0	5881625.543	96953654135	1.81E+15	421.0847379	32882	39	A	EP300	G	5279	other_tumor_driver	2
1	0	5881654.493	96954430107	1.81E+15	421.0860356	32882	39	A	EP300	T	4376	other_tumor_driver	2
1	0	6421542.19	1.09E+11	2.06E+15	439.8706326	27328	16	G	CYTH4	C	1027	other_tumor_driver	2
1	0	5825653.753	94627179969	1.74E+15	421.9078362	32544	73	C	MYH9	A	540	other_tumor_driver	2
1	0	7013475.351	1.26E+11	2.58E+15	459.5024819	37109	10	G	NF2	A	1480	other_tumor_driver	2
1	0	7013751.372	1.26E+11	2.58E+15	459.5146265	37109	10	C	NF2	T	1021	other_tumor_driver	2
1	0	7013511.658	1.26E+11	2.58E+15	459.5043614	37109	10	G	NF2	C	517	other_tumor_driver	2
1	0	7011379.875	1.26E+11	2.58E+15	459.3816867	37109	10	GT	NF2	-	241	other_tumor_driver	2
1	0	7011379.875	1.26E+11	2.58E+15	459.3816867	37109	10	GT	NF2	-	242	other_tumor_driver	2
1	0	6348493.631	1.09E+11	2.10E+15	436.656809	29560	14	C	SMARCB1	T	1102	other_tumor_driver	2
1	0	6348260.946	1.09E+11	2.10E+15	436.6459079	29560	14	T	SMARCB1	A	424	other_tumor_driver	2
1	0	6986341.171	1.25E+11	2.53E+15	459.711924	34218	29	A	BRWD1	G	3589	other_tumor_driver	2
1	0	6323377.584	1.08E+11	2.07E+15	437.0253339	32165	9	T	CHD6	C	1010	other_tumor_driver	2
1	0	6323788.843	1.08E+11	2.08E+15	437.0368505	32165	9	C	CHD6	G	3220	other_tumor_driver	2
1	0	6323865.171	1.08E+11	2.08E+15	437.0392192	32165	9	C	CHD6	T	7481	other_tumor_driver	2
1	0	6930947.403	1.24E+11	2.49E+15	456.4849107	32205	33	G	DHX35	T	1511	other_tumor_driver	2
1	0	6928379.545	1.24E+11	2.49E+15	456.4052496	32205	33	T	DHX35	A	745	other_tumor_driver	2
1	0	7059861.995	1.27E+11	2.59E+15	459.3288145	31003	73	C	SRC	T	926	other_tumor_driver	2
1	0	7053774.956	1.27E+11	2.58E+15	459.1866811	31003	73	G	SRC	A	631	other_tumor_driver	2
1	0	6757542.19	1.18E+11	2.33E+15	452.8700444	29150	54	G	ASXL1	C	4622	other_tumor_driver	2
1	0	6757592.259	1.18E+11	2.33E+15	452.8732824	29150	54	G	ASXL1	T	2989	other_tumor_driver	2
1	0	6982971.657	1.25E+11	2.52E+15	460.3942382	32751	68	G	ARHGAP29	A	2119	other_tumor_driver	2
1	0	6969110.713	1.24E+11	2.51E+15	459.90653	32751	68	TACC	ARHGAP29	-	2247	other_tumor_driver	2
1	0	6969110.713	1.24E+11	2.51E+15	459.90653	32751	68	TACC	ARHGAP29	-	2248	other_tumor_driver	2
1	0	6969110.713	1.24E+11	2.51E+15	459.90653	32751	68	TACC	ARHGAP29	-	2249	other_tumor_driver	2
1	0	6969110.713	1.24E+11	2.51E+15	459.90653	32751	68	TACC	ARHGAP29	-	2250	other_tumor_driver	2
1	0	7375691.82	1.40E+11	3.06E+15	465.9051539	37123	38	C	BCL10	G	157	other_tumor_driver	2
1	0	6368779.649	1.08E+11	2.07E+15	439.7196887	29419	80	A	JAK1	T	575	other_tumor_driver	2
1	0	6164695.749	1.05E+11	2.01E+15	424.8657695	26634	69	G	CDKN2C	C	116	other_tumor_driver	2
1	0	7090870.74	1.26E+11	2.54E+15	465.7236648	31567	90	C	RAD54L	-	464	other_tumor_driver	2
1	0	6204684.896	1.04E+11	1.96E+15	431.7217189	25603	63	C	MUTYH	-	1509	other_tumor_driver	2
1	0	6832512.514	1.21E+11	2.42E+15	454.1612739	31624	43	C	PTPRF	G	5212	other_tumor_driver	2
1	0	6832512.514	1.21E+11	2.42E+15	454.1612739	31624	43	C	PTPRF	G	3221	other_tumor_driver	2
1	0	6.00E+18	9.45E+28	1.57E+39	388530324.5	18418716281	26869	C	MACF1	T	14612	other_tumor_driver	2
1	0	6.00E+18	9.45E+28	1.57E+39	388530323.7	18418716225	26865	G	MACF1	A	14611	other_tumor_driver	2
1	0	6.00E+18	9.45E+28	1.57E+39	388530324.2	18418716254	26868	C	MACF1	G	13159	other_tumor_driver	2
1	0	6.00E+18	9.45E+28	1.57E+39	388530336.4	18418717763	26870	A	MACF1	T	10213	other_tumor_driver	2
1	0	6.00E+18	9.45E+28	1.57E+39	388530332.2	18418717251	26869	A	MACF1	G	5447	other_tumor_driver	2
1	0	6.00E+18	9.45E+28	1.57E+39	388530323.7	18418716225	26865	G	MACF1	A	4235	other_tumor_driver	2
1	0	6.00E+18	9.45E+28	1.57E+39	388530332.2	18418717251	26869	A	MACF1	G	311	other_tumor_driver	2
1	0	6295864.785	1.08E+11	2.09E+15	434.579739	30178	65	C	SF3A3	T	138	other_tumor_driver	2
1	0	6283005.659	1.07E+11	2.07E+15	434.2816414	30178	65	G	SF3A3	A	139	other_tumor_driver	2
1	0	6240769.1	1.03E+11	1.91E+15	438.3177225	26079	83	C	CSF3R	G	605	other_tumor_driver	2
1	0	6600700.254	1.17E+11	2.37E+15	444.3348226	35158	54	T	CLSPN	-	2392	other_tumor_driver	2
1	0	6609653.414	1.17E+11	2.38E+15	444.6141249	35158	54	A	CLSPN	T	3149	other_tumor_driver	2
1	0	6748850.795	1.18E+11	2.31E+15	452.489636	29342	52	C	PTPRU	G	2920	other_tumor_driver	2
1	0	6748585.544	1.18E+11	2.31E+15	452.4828752	29342	52	G	PTPRU	T	2312	other_tumor_driver	2
1	0	6569402.998	1.13E+11	2.16E+15	448.4290673	28717	52	G	RUNX3	-	801	other_tumor_driver	2
1	0	6094954.903	1.05E+11	2.05E+15	423.5027711	30922	61	A	ARID4B	-	146	other_tumor_driver	2
1	0	6095682.475	1.05E+11	2.05E+15	423.555759	30922	61	C	ARID4B	T	2805	other_tumor_driver	2
1	0	6532025.552	1.14E+11	2.26E+15	441.2491525	29057	43	T	PPP2R5A	A	394	other_tumor_driver	2
1	0	5652474.989	91336044725	1.67E+15	412.4500482	29366	37	C	EIF4G3	T	4703	other_tumor_driver	2
1	0	6850382.235	1.21E+11	2.42E+15	456.1142283	30445	65	G	CR1	-	5036	other_tumor_driver	2
1	0	6855201.33	1.21E+11	2.43E+15	456.2386828	30445	65	T	CR1	A	489	other_tumor_driver	2
1	0	6116304.675	1.02E+11	1.92E+15	427.0531265	27437	7	A	PRKCZ	G	377	other_tumor_driver	2
1	0	6983194.742	1.24E+11	2.50E+15	460.960957	36822	65	G	PIK3C2B	C	4419	other_tumor_driver	2
1	0	6983194.742	1.24E+11	2.50E+15	460.960957	36822	65	G	PIK3C2B	C	4419	other_tumor_driver	2
1	0	6397209.631	1.11E+11	2.19E+15	437.7997365	30324	52	C	ZC3H11A	A	1157	other_tumor_driver	2
1	0	6222630.581	1.06E+11	2.05E+15	431.2631169	29635	59	T	NCF2	A	1075	other_tumor_driver	2
1	0	1.49E+13	3.73E+20	9.91E+27	624402.1757	30715033	2151	T	DHX9	G	119	other_tumor_driver	2
1	0	7105350.411	1.28E+11	2.57E+15	464.0835009	31291	39	C	ABL2	A	337	other_tumor_driver	2
1	0	7105412.465	1.28E+11	2.57E+15	464.0863697	31291	39	C	ABL2	T	898	other_tumor_driver	2
1	0	7050713.433	1.28E+11	2.62E+15	457.8488872	31098	1	T	PRRX1	C	424	other_tumor_driver	2
1	0	6983656.212	1.25E+11	2.54E+15	458.7850823	33258	8	C	DDR2	T	2468	other_tumor_driver	2
1	0	5901015.383	96636711448	1.78E+15	423.5845079	30088	66	A	SPEN	C	7577	other_tumor_driver	2
1	0	5900955.373	96635079032	1.78E+15	423.5820917	30088	66	T	SPEN	G	4369	other_tumor_driver	2
1	0	5901392.216	96662037245	1.78E+15	423.5781476	30088	66	CT	SPEN	-	1922	other_tumor_driver	2
1	0	5901392.216	96662037245	1.78E+15	423.5781476	30088	66	CT	SPEN	-	1923	other_tumor_driver	2
1	0	5903373.386	96713816195	1.78E+15	423.6432429	30088	66	C	SPEN	-	852	other_tumor_driver	2
1	0	5901044.195	96637308264	1.78E+15	423.5860002	30088	66	C	SPEN	T	373	other_tumor_driver	2
1	0	6143766.334	1.03E+11	1.96E+15	429.7305354	27567	49	C	FCRL4	T	52	other_tumor_driver	2
1	0	6375266.577	1.14E+11	2.28E+15	413.1598658	27229	3	-	PSMB4	T	375	other_tumor_driver	2
1	0	6375266.577	1.14E+11	2.28E+15	413.1598658	27229	3	-	PSMB4	T	376	other_tumor_driver	2
1	0	6292120.258	1.07E+11	2.07E+15	434.0530971	29330	4	G	SETDB1	A	2078	other_tumor_driver	2
1	0	6292010.935	1.07E+11	2.07E+15	434.0499525	29316	4	T	SETDB1	C	2077	other_tumor_driver	2
1	0	6292120.258	1.07E+11	2.07E+15	434.0530971	29330	4	G	SETDB1	A	1745	other_tumor_driver	2
1	0	7272059.897	1.32E+11	2.68E+15	470.6569686	34305	20	C	NOTCH2	A	2479	other_tumor_driver	2
1	0	7268850.287	1.31E+11	2.67E+15	470.5475207	34305	20	T	NOTCH2	-	3392	other_tumor_driver	2
1	0	7272321.94	1.32E+11	2.68E+15	470.6655588	34305	20	C	NOTCH2	G	3565	other_tumor_driver	2
1	0	7272147.425	1.32E+11	2.68E+15	470.6592696	34305	20	G	NOTCH2	A	5176	other_tumor_driver	2
1	0	7272212.411	1.32E+11	2.68E+15	470.6622608	34305	20	G	NOTCH2	T	5714	other_tumor_driver	2
1	0	7229448.029	1.31E+11	2.66E+15	467.812924	34305	6	-	NOTCH2	TATA	6881	other_tumor_driver	2
1	0	7229448.029	1.31E+11	2.66E+15	467.812924	34305	6	-	NOTCH2	TATA	6882	other_tumor_driver	2
1	0	7272201.375	1.32E+11	2.68E+15	470.6620307	34305	20	A	NOTCH2	G	7300	other_tumor_driver	2
1	0	6926181.519	1.23E+11	2.44E+15	459.2033464	28646	78	G	ATP1A1	T	2725	other_tumor_driver	2
1	0	6925995.627	1.23E+11	2.44E+15	459.1942622	28646	78	G	ATP1A1	A	2239	other_tumor_driver	2
1	0	6926293.463	1.23E+11	2.44E+15	459.2070733	28646	78	C	ATP1A1	G	1866	other_tumor_driver	2
1	0	6925945.81	1.23E+11	2.44E+15	459.1935634	28646	78	C	ATP1A1	A	1147	other_tumor_driver	2
1	0	6926149.537	1.23E+11	2.44E+15	459.2026476	28646	78	A	ATP1A1	G	973	other_tumor_driver	2
1	0	6915879.202	1.24E+11	2.51E+15	454.3080204	31557	24	A	CSDE1	T	770	other_tumor_driver	2
1	0	6960906.974	1.26E+11	2.58E+15	455.6999723	30490	7	A	CLCC1	T	905	other_tumor_driver	2
1	0	6213233.748	1.04E+11	1.96E+15	433.9555479	29204	83	C	MYH14	G	1618	other_tumor_driver	2
1	0	6810428.133	1.20E+11	2.36E+15	455.0222881	31253	66	G	ARHGAP35	C	3826	other_tumor_driver	2
1	0	6809443.836	1.20E+11	2.36E+15	454.9759465	31253	66	T	ARHGAP35	A	2744	other_tumor_driver	2
1	0	6814477.542	1.20E+11	2.37E+15	455.1247596	31253	66	G	ARHGAP35	-	2740	other_tumor_driver	2
1	0	6810478.636	1.20E+11	2.36E+15	455.0252199	31253	66	C	ARHGAP35	T	2257	other_tumor_driver	2
1	0	6810422.651	1.20E+11	2.36E+15	455.0218152	31253	66	G	ARHGAP35	A	676	other_tumor_driver	2
1	0	7698898.161	1.47E+11	3.17E+15	478.1347223	33604	40	C	ERCC1	T	385	other_tumor_driver	2
1	0	6424758.873	1.09E+11	2.09E+15	442.308899	30598	46	GG	CIC	-	2815	other_tumor_driver	2
1	0	6424758.873	1.09E+11	2.09E+15	442.308899	30598	46	GG	CIC	-	2816	other_tumor_driver	2
1	0	6439073.88	1.10E+11	2.10E+15	442.9104234	30598	46	A	CIC	T	1337	other_tumor_driver	2
1	0	7311696.167	1.33E+11	2.72E+15	472.0792151	29936	55	C	AKT2	G	970	other_tumor_driver	2
1	0	7310436.212	1.33E+11	2.71E+15	472.0444991	29936	55	T	AKT2	C	971	other_tumor_driver	2
1	0	7311616.867	1.33E+11	2.72E+15	472.0753578	29936	55	G	AKT2	A	1273	other_tumor_driver	2
1	0	6879351.988	1.23E+11	2.49E+15	453.8235229	30136	59	G	CEBPA	A	934	other_tumor_driver	2
1	0	6459556.661	1.10E+11	2.11E+15	443.9299375	29405	78	C	PIK3R2	A	1129	other_tumor_driver	2
1	0	7199971.311	1.29E+11	2.59E+15	469.6941167	31904	69	G	JAK3	T	2240	other_tumor_driver	2
1	0	6582836.508	1.13E+11	2.19E+15	448.5958073	29327	81	C	STK11	T	520	other_tumor_driver	2
1	0	5786756.772	94949166544	1.76E+15	417.2790021	28906	48	C	SMARCA4	A	4112	other_tumor_driver	2
1	0	5787792.89	94988325145	1.77E+15	417.3054165	28906	48	C	SMARCA4	T	3727	other_tumor_driver	2
1	0	5787114.305	94962506545	1.77E+15	417.2885931	28906	48	G	SMARCA4	T	3694	other_tumor_driver	2
1	0	5787075.63	94961474896	1.77E+15	417.2862346	28906	48	G	SMARCA4	A	3691	other_tumor_driver	2
1	0	5787446.785	94975215448	1.77E+15	417.2966117	28906	48	C	SMARCA4	G	3557	other_tumor_driver	2
1	0	5787075.63	94961474896	1.77E+15	417.2862346	28906	48	G	SMARCA4	A	2438	other_tumor_driver	2
1	0	6304231.335	1.07E+11	2.05E+15	434.7280278	28666	29	A	DNM2	G	1949	other_tumor_driver	2
1	0	6692681.936	1.17E+11	2.29E+15	450.6730755	30252	49	C	DCC	T	2816	other_tumor_driver	2
1	0	6692626.819	1.17E+11	2.29E+15	450.6697155	30252	49	C	DCC	A	1286	other_tumor_driver	2
1	0	8069322.452	1.55E+11	3.33E+15	493.6998819	33308	18	G	SMAD4	A	1592	other_tumor_driver	2
1	0	7030906.429	1.26E+11	2.51E+15	461.5495342	28147	69	G	SETBP1	T	337	other_tumor_driver	2
1	0	6497021.608	1.11E+11	2.12E+15	445.487234	28387	77	C	PER1	A	911	other_tumor_driver	2
1	0	6497685.584	1.11E+11	2.12E+15	445.5045056	28387	77	G	PER1	C	1270	other_tumor_driver	2
1	0	6271268.803	1.05E+11	1.99E+15	437.1986982	28468	67	C	CHD3	A	3480	other_tumor_driver	2
1	0	6271063.495	1.05E+11	1.99E+15	437.1952242	28468	67	G	CHD3	A	1315	other_tumor_driver	2
1	0	6271063.495	1.05E+11	1.99E+15	437.1952242	28468	67	G	CHD3	A	1276	other_tumor_driver	2
1	0	7444262.233	1.39E+11	2.94E+15	469.8060904	33913	2	C	TP53	A	610	other_tumor_driver	2
1	0	7451616.471	1.39E+11	2.95E+15	469.9606664	33913	2	T	TP53	C	716	other_tumor_driver	2
1	0	7452264.333	1.39E+11	2.95E+15	469.9782093	33913	2	G	TP53	C	722	other_tumor_driver	2
1	0	7444262.233	1.39E+11	2.94E+15	469.8060904	33913	2	C	TP53	A	783	other_tumor_driver	2
1	0	7468910.738	1.40E+11	2.98E+15	470.3274121	33913	2	C	TP53	T	814	other_tumor_driver	2
1	0	7444262.233	1.39E+11	2.94E+15	469.8060904	33913	2	C	TP53	A	841	other_tumor_driver	2
1	0	5832240.741	97119268832	1.84E+15	417.4190048	32153	30	G	BPTF	C	8416	other_tumor_driver	2
1	0	6918886.14	1.24E+11	2.50E+15	457.6683569	31076	75	C	BRIP1	A	2020	other_tumor_driver	2
1	0	6919435.963	1.24E+11	2.50E+15	457.6864182	31076	75	C	BRIP1	T	2285	other_tumor_driver	2
1	0	6757797.52	1.18E+11	2.29E+15	452.6816781	30686	6	A	RNF43	G	518	other_tumor_driver	2
1	0	6679550.879	1.16E+11	2.26E+15	447.2855574	30686	2	-	RNF43	G	1385	other_tumor_driver	2
1	0	6757566.957	1.18E+11	2.29E+15	452.671373	30686	6	G	RNF43	A	1595	other_tumor_driver	2
1	0	7315597.098	1.35E+11	2.83E+15	469.2183199	32142	58	C	COL1A1	T	1264	other_tumor_driver	2
1	0	6849391.755	1.24E+11	2.55E+15	450.6581184	34955	11	C	KANSL1	-	1583	other_tumor_driver	2
1	0	6853488.333	1.24E+11	2.56E+15	450.804233	34955	11	GTGAATTTCG	KANSL1	-	1938	other_tumor_driver	2
1	0	6853488.333	1.24E+11	2.56E+15	450.804233	34955	11	GTGAATTTCG	KANSL1	-	1939	other_tumor_driver	2
1	0	6853488.333	1.24E+11	2.56E+15	450.804233	34955	11	GTGAATTTCG	KANSL1	-	1940	other_tumor_driver	2
1	0	6853488.333	1.24E+11	2.56E+15	450.804233	34955	11	GTGAATTTCG	KANSL1	-	1941	other_tumor_driver	2
1	0	6853488.333	1.24E+11	2.56E+15	450.804233	34955	11	GTGAATTTCG	KANSL1	-	1942	other_tumor_driver	2
1	0	6853488.333	1.24E+11	2.56E+15	450.804233	34955	11	GTGAATTTCG	KANSL1	-	1943	other_tumor_driver	2
1	0	6853488.333	1.24E+11	2.56E+15	450.804233	34955	11	GTGAATTTCG	KANSL1	-	1944	other_tumor_driver	2
1	0	6853488.333	1.24E+11	2.56E+15	450.804233	34955	11	GTGAATTTCG	KANSL1	-	1945	other_tumor_driver	2
1	0	6853488.333	1.24E+11	2.56E+15	450.804233	34955	11	GTGAATTTCG	KANSL1	-	1946	other_tumor_driver	2
1	0	6853488.333	1.24E+11	2.56E+15	450.804233	34955	11	GTGAATTTCG	KANSL1	-	1947	other_tumor_driver	2
1	0	6992311.415	1.24E+11	2.46E+15	462.0391547	27597	79	C	EFTUD2	A	781	other_tumor_driver	2
1	0	6987436.52	1.24E+11	2.45E+15	461.9062722	27597	79	T	EFTUD2	C	1960	other_tumor_driver	2
1	0	5813058.003	95214433942	1.76E+15	418.0470866	27220	23	C	BRCA1	A	90	other_tumor_driver	2
1	0	5812989.014	95212198744	1.76E+15	418.0451136	27220	23	T	BRCA1	G	3925	other_tumor_driver	2
1	0	5812775.023	95205553157	1.76E+15	418.0379612	27220	23	T	BRCA1	A	3926	other_tumor_driver	2
1	0	5813087.064	95215318918	1.76E+15	418.0480732	27220	23	G	BRCA1	C	4196	other_tumor_driver	2
1	0	5813077.949	95215105725	1.76E+15	418.0474566	27220	23	G	BRCA1	A	5492	other_tumor_driver	2
1	0	6957832.09	1.24E+11	2.46E+15	458.3727366	30096	6	A	CNTNAP1	T	2530	other_tumor_driver	2
1	0	6957793.142	1.24E+11	2.46E+15	458.3706926	30096	6	A	CNTNAP1	G	359	other_tumor_driver	2
1	0	6924491.721	1.24E+11	2.49E+15	456.0586985	30014	6	A	STAT3	T	877	other_tumor_driver	2
1	0	6627035.709	1.16E+11	2.31E+15	447.5518785	34381	54	A	IKZF3	T	420	other_tumor_driver	2
1	0	6627091.84	1.16E+11	2.31E+15	447.5531364	34381	54	C	IKZF3	G	836	other_tumor_driver	2
1	0	6485499.796	1.14E+11	2.27E+15	440.7241738	33267	40	T	CDK12	-	3563	other_tumor_driver	2
1	0	6484680.351	1.14E+11	2.27E+15	440.7257064	33267	40	C	CDK12	T	3262	other_tumor_driver	2
1	0	6483017.919	1.14E+11	2.26E+15	440.6868085	33267	40	G	CDK12	A	2318	other_tumor_driver	2
1	0	7430390.76	1.39E+11	2.96E+15	472.9610459	34043	70	C	PSMD11	T	1070	other_tumor_driver	2
1	0	6969764.355	1.24E+11	2.51E+15	459.6737652	35478	64	G	NF1	T	8233	other_tumor_driver	2
1	0	6968453.118	1.24E+11	2.51E+15	459.644984	35478	64	C	NF1	G	8226	other_tumor_driver	2
1	0	6968321.742	1.24E+11	2.51E+15	459.641715	35478	64	A	NF1	G	7783	other_tumor_driver	2
1	0	6968244.908	1.24E+11	2.51E+15	459.6389435	35478	64	T	NF1	G	7139	other_tumor_driver	2
1	0	6968179.551	1.24E+11	2.51E+15	459.6368826	35478	64	T	NF1	C	6626	other_tumor_driver	2
1	0	6751035.62	1.18E+11	2.29E+15	450.6735817	27242	23	A	FLCN	-	1250	other_tumor_driver	2
1	0	6302550.413	1.05E+11	1.96E+15	440.2791631	27878	76	T	PRPF8	A	4628	other_tumor_driver	2
1	0	6300199.16	1.05E+11	1.96E+15	440.2088935	27878	76	G	PRPF8	A	5612	other_tumor_driver	2
1	0	6536023.927	1.15E+11	2.31E+15	437.894661	30508	7	G	WWOX	T	926	other_tumor_driver	2
1	0	6410387.848	1.12E+11	2.23E+15	437.8187806	33362	48	CGGCGAGG	ZFHX3	-	2378	other_tumor_driver	2
1	0	6410387.848	1.12E+11	2.23E+15	437.8187806	33362	48	CGGCGAGG	ZFHX3	-	2379	other_tumor_driver	2
1	0	6410387.848	1.12E+11	2.23E+15	437.8187806	33362	48	CGGCGAGG	ZFHX3	-	2380	other_tumor_driver	2
1	0	6410387.848	1.12E+11	2.23E+15	437.8187806	33362	48	CGGCGAGG	ZFHX3	-	2381	other_tumor_driver	2
1	0	6410387.848	1.12E+11	2.23E+15	437.8187806	33362	48	CGGCGAGG	ZFHX3	-	2382	other_tumor_driver	2
1	0	6410387.848	1.12E+11	2.23E+15	437.8187806	33362	48	CGGCGAGG	ZFHX3	-	2383	other_tumor_driver	2
1	0	6410387.848	1.12E+11	2.23E+15	437.8187806	33362	48	CGGCGAGG	ZFHX3	-	2384	other_tumor_driver	2
1	0	6410387.848	1.12E+11	2.23E+15	437.8187806	33362	48	CGGCGAGG	ZFHX3	-	2385	other_tumor_driver	2
1	0	7415438.679	1.35E+11	2.78E+15	474.7273317	31311	43	G	SF3B3	A	2075	other_tumor_driver	2
1	0	7419360.103	1.36E+11	2.78E+15	474.8330267	31311	43	-	SF3B3	G	381	other_tumor_driver	2
1	0	6637520.298	1.15E+11	2.25E+15	448.3883537	29265	9	C	CNOT1	T	2850	other_tumor_driver	2
1	0	6618319.004	1.15E+11	2.24E+15	447.7136942	29265	9	GTAGC	CNOT1	-	5048	other_tumor_driver	2
1	0	6618319.004	1.15E+11	2.24E+15	447.7136942	29265	9	GTAGC	CNOT1	-	5049	other_tumor_driver	2
1	0	6618319.004	1.15E+11	2.24E+15	447.7136942	29265	9	GTAGC	CNOT1	-	5050	other_tumor_driver	2
1	0	6618319.004	1.15E+11	2.24E+15	447.7136942	29265	9	GTAGC	CNOT1	-	5051	other_tumor_driver	2
1	0	6618319.004	1.15E+11	2.24E+15	447.7136942	29265	9	GTAGC	CNOT1	-	5052	other_tumor_driver	2
1	0	6615202.856	1.15E+11	2.24E+15	447.4646731	29265	9	TACT	CNOT1	-	5433	other_tumor_driver	2
1	0	6615202.856	1.15E+11	2.24E+15	447.4646731	29265	9	TACT	CNOT1	-	5434	other_tumor_driver	2
1	0	6615202.856	1.15E+11	2.24E+15	447.4646731	29265	9	TACT	CNOT1	-	5435	other_tumor_driver	2
1	0	6615202.856	1.15E+11	2.24E+15	447.4646731	29265	9	TACT	CNOT1	-	5436	other_tumor_driver	2
1	0	6637458.719	1.15E+11	2.25E+15	448.3846114	29265	9	G	CNOT1	A	6955	other_tumor_driver	2
1	0	6637472.053	1.15E+11	2.25E+15	448.3856509	29265	9	AAGGTAA	CNOT1	-	6971	other_tumor_driver	2
1	0	6637472.053	1.15E+11	2.25E+15	448.3856509	29265	9	AAGGTAA	CNOT1	-	6972	other_tumor_driver	2
1	0	6637472.053	1.15E+11	2.25E+15	448.3856509	29265	9	AAGGTAA	CNOT1	-	6973	other_tumor_driver	2
1	0	6637472.053	1.15E+11	2.25E+15	448.3856509	29265	9	AAGGTAA	CNOT1	-	6974	other_tumor_driver	2
1	0	6637472.053	1.15E+11	2.25E+15	448.3856509	29265	9	AAGGTAA	CNOT1	-	6975	other_tumor_driver	2
1	0	6637472.053	1.15E+11	2.25E+15	448.3856509	29265	9	AAGGTAA	CNOT1	-	6976	other_tumor_driver	2
1	0	6637472.053	1.15E+11	2.25E+15	448.3856509	29265	9	AAGGTAA	CNOT1	-	6977	other_tumor_driver	2
1	0	6342956.391	1.07E+11	2.01E+15	439.6966287	27860	58	T	MMP2	C	1520	other_tumor_driver	2
1	0	6342574.624	1.07E+11	2.01E+15	439.6827672	27860	58	G	MMP2	A	1181	other_tumor_driver	2
1	0	6605708.545	1.12E+11	2.10E+15	451.72961	26166	77	C	AXIN1	T	736	other_tumor_driver	2
1	0	6268946.336	1.08E+11	2.11E+15	433.714848	37137	14	A	CREBBP	G	878	other_tumor_driver	2
1	0	6492198.284	1.13E+11	2.25E+15	441.6375682	31298	62	G	TRAF7	A	1571	other_tumor_driver	2
1	0	6492334.968	1.13E+11	2.25E+15	441.6449252	31298	62	C	TRAF7	G	305	other_tumor_driver	2
1	0	5302999.99	82193090187	1.43E+15	400.1940001	26613	8	C	MYH11	G	106	other_tumor_driver	2
1	0	5302857.971	82189555799	1.43E+15	400.1878367	26613	8	C	MYH11	A	204	other_tumor_driver	2
1	0	5302857.971	82189555799	1.43E+15	400.1878367	26613	8	C	MYH11	A	1252	other_tumor_driver	2
1	0	5302919.631	82191103379	1.43E+15	400.1902895	26613	8	G	MYH11	C	2401	other_tumor_driver	2
1	0	5302999.99	82193090187	1.43E+15	400.1940001	26613	8	C	MYH11	G	5773	other_tumor_driver	2
1	0	7066719.175	1.28E+11	2.64E+15	460.51193	32807	52	C	ERCC4	G	2392	other_tumor_driver	2
1	0	7066341.035	1.28E+11	2.64E+15	460.5010374	32807	52	G	ERCC4	T	2080	other_tumor_driver	2
1	0	7066322.24	1.28E+11	2.64E+15	460.5006484	32807	52	A	ERCC4	G	209	other_tumor_driver	2
1	0	6459634.328	1.11E+11	2.12E+15	442.1736233	28008	40	A	CIITA	T	887	other_tumor_driver	2
1	0	7553268.088	1.42E+11	3.00E+15	475.0208083	30978	50	T	NR2F2	C	985	other_tumor_driver	2
1	0	6072365.3	1.02E+11	1.92E+15	428.5229483	31751	68	C	BLM	A	3420	other_tumor_driver	2
1	0	7255994.536	1.32E+11	2.68E+15	468.7552525	30103	27	G	IREB2	T	970	other_tumor_driver	2
1	0	7092472.471	1.28E+11	2.60E+15	463.0463685	36030	34	G	SMAD3	-	918	other_tumor_driver	2
1	0	7243353.105	1.33E+11	2.76E+15	467.0090539	32361	31	C	ADAM10	T	629	other_tumor_driver	2
1	0	7242769.087	1.33E+11	2.76E+15	466.9941956	32361	31	G	ADAM10	T	1118	other_tumor_driver	2
1	0	7243908.086	1.33E+11	2.76E+15	467.0237549	32361	31	A	ADAM10	G	1171	other_tumor_driver	2
1	0	6887556.435	1.20E+11	2.32E+15	460.334265	26809	88	A	B2M	C	152	other_tumor_driver	2
1	0	6838988.574	1.18E+11	2.28E+15	458.8634815	26809	88	T	B2M	-	150	other_tumor_driver	2
1	0	6941405.138	1.23E+11	2.44E+15	459.1526273	34906	11	A	AQR	T	1541	other_tumor_driver	2
1	0	7050998.273	1.25E+11	2.48E+15	463.8657627	29859	11	G	HERC2	A	1139	other_tumor_driver	2
1	0	7050988.389	1.25E+11	2.48E+15	463.8655911	29859	11	C	HERC2	A	1409	other_tumor_driver	2
1	0	7050988.389	1.25E+11	2.48E+15	463.8655911	29859	11	C	HERC2	A	5351	other_tumor_driver	2
1	0	7050988.389	1.25E+11	2.48E+15	463.8655911	29859	11	C	HERC2	A	11627	other_tumor_driver	2
1	0	5818288.263	97703460159	1.87E+15	413.1154979	30561	9	A	GOLGA5	G	2038	other_tumor_driver	2
1	0	5817395.233	97676706077	1.87E+15	413.0846519	30561	9	C	GOLGA5	A	1474	other_tumor_driver	2
1	0	5817395.233	97676706077	1.87E+15	413.0846519	30561	9	C	GOLGA5	A	1474	other_tumor_driver	2
1	0	6589867.702	1.14E+11	2.21E+15	446.4160599	31959	3	-	MLH3	AT	2962	other_tumor_driver	2
1	0	6589867.702	1.14E+11	2.21E+15	446.4160599	31959	3	-	MLH3	AT	2963	other_tumor_driver	2
1	0	6337316.503	1.11E+11	2.23E+15	428.2235058	33268	8	-	ZFP36L1	A	60	other_tumor_driver	2
1	0	6238943.002	1.09E+11	2.16E+15	429.7098871	30910	51	G	ARID4A	T	517	other_tumor_driver	2
1	0	6785396.22	1.17E+11	2.24E+15	454.9485325	28886	87	-	NFATC4	C	2596	other_tumor_driver	2
1	0	6771123.989	1.17E+11	2.23E+15	454.4634502	28886	87	T	NFATC4	G	2237	other_tumor_driver	2
1	0	6770997.688	1.17E+11	2.23E+15	454.4568876	28886	87	G	NFATC4	A	1315	other_tumor_driver	2
1	0	7118974.384	1.26E+11	2.51E+15	467.7400783	28731	95	G	PSMB5	T	15	other_tumor_driver	2
1	0	6261004.024	1.06E+11	2.03E+15	434.7324451	30514	42	G	CHD8	C	2809	other_tumor_driver	2
1	0	6261049.072	1.06E+11	2.03E+15	434.7351489	30514	42	A	CHD8	G	2978	other_tumor_driver	2
1	0	7134414.66	1.28E+11	2.60E+15	465.1678989	32701	10	C	TRAF3	G	806	other_tumor_driver	2
1	0	6200034.966	1.06E+11	2.03E+15	429.2767172	29434	16	A	HSP90AA1	G	974	other_tumor_driver	2
1	0	6203483.384	1.06E+11	2.04E+15	429.3570027	29434	16	C	HSP90AA1	T	1534	other_tumor_driver	2
1	0	6755108.199	1.21E+11	2.47E+15	448.1932005	31810	17	G	RB1	A	1960	other_tumor_driver	2
1	0	5899502.315	96646801163	1.77E+15	420.8140403	26301	35	C	STARD13	A	326	other_tumor_driver	2
1	0	5899989.561	96657460863	1.77E+15	420.8352081	26301	35	G	STARD13	T	2845	other_tumor_driver	2
1	0	5973118.195	98385500732	1.83E+15	426.1140935	29573	65	G	BRCA2	A	9889	other_tumor_driver	2
1	0	5973054.986	98383546749	1.83E+15	426.1118556	29573	65	T	BRCA2	A	8521	other_tumor_driver	2
1	0	5973414.827	98395532360	1.83E+15	426.1223506	29573	65	C	BRCA2	G	8399	other_tumor_driver	2
1	0	5973124.289	98385652036	1.83E+15	426.1144794	29573	65	G	BRCA2	C	565	other_tumor_driver	2
1	0	7028791.524	1.27E+11	2.57E+15	458.373963	31508	60	G	WASF3	T	530	other_tumor_driver	2
1	0	6007798.632	97937843935	1.78E+15	428.3784739	26226	59	G	PABPC3	T	1033	other_tumor_driver	2
1	0	6007798.632	97937843935	1.78E+15	428.3784739	26226	59	G	PABPC3	T	1033	other_tumor_driver	2
1	0	6926556.521	1.23E+11	2.48E+15	458.4255273	32253	72	T	ZMYM2	A	179	other_tumor_driver	2
1	0	5973619.721	98180585889	1.81E+15	425.2529847	30258	45	G	ERCC5	A	2593	other_tumor_driver	2
1	0	6482489.448	1.11E+11	2.14E+15	443.6616398	31387	32	C	WNK1	G	3899	other_tumor_driver	2
1	0	6482201.086	1.11E+11	2.14E+15	443.6525509	31387	32	C	WNK1	A	1982	other_tumor_driver	2
1	0	4998905.416	76089566620	1.31E+15	388.4305706	28153	66	T	CEP290	-	1400	other_tumor_driver	2
1	0	4998905.416	76089566620	1.31E+15	388.4305706	28153	66	T	CEP290	-	3972	other_tumor_driver	2
1	0	4998926.949	76090003879	1.31E+15	388.4322257	28153	66	A	CEP290	-	5622	other_tumor_driver	2
1	0	6634209.865	1.15E+11	2.26E+15	449.4192465	33873	72	A	PTPRB	-	2746	other_tumor_driver	2
1	0	6637273.264	1.15E+11	2.26E+15	449.5248413	33873	72	A	PTPRB	G	3869	other_tumor_driver	2
1	0	7127740.953	1.28E+11	2.61E+15	465.4533848	32651	69	C	NUP107	A	2753	other_tumor_driver	2
1	0	6340018.082	1.09E+11	2.16E+15	436.8580091	38598	54	A	CHD4	T	2873	other_tumor_driver	2
1	0	6339810.31	1.09E+11	2.16E+15	436.8475948	38598	54	C	CHD4	T	4217	other_tumor_driver	2
1	0	7223686.743	1.30E+11	2.59E+15	468.8919274	29143	55	T	ACVR1B	C	706	other_tumor_driver	2
1	0	7222013.975	1.29E+11	2.58E+15	468.8481852	29143	55	T	ACVR1B	A	652	other_tumor_driver	2
1	0	7225382.524	1.30E+11	2.59E+15	468.9356696	29143	55	T	ACVR1B	G	592	other_tumor_driver	2
1	0	6072286.327	1.05E+11	2.09E+15	422.6312001	30720	57	G	LIMA1	A	622	other_tumor_driver	2
1	0	6073542.276	1.05E+11	2.09E+15	422.6741555	30720	57	C	LIMA1	T	1398	other_tumor_driver	2
1	0	7649717.396	1.43E+11	3.01E+15	480.9685274	33122	57	G	KRAS	C	176	other_tumor_driver	2
1	0	7823405.829	1.47E+11	3.11E+15	488.8382249	35266	85	T	ETNK1	A	788	other_tumor_driver	2
1	0	6608172.301	1.14E+11	2.19E+15	448.6488078	28744	48	G	POLE	T	3409	other_tumor_driver	2
1	0	6607057.836	1.14E+11	2.19E+15	448.5940645	28744	48	T	POLE	-	3760	other_tumor_driver	2
1	0	6635136.866	1.16E+11	2.30E+15	446.7449236	32613	43	A	ETV6	T	64	other_tumor_driver	2
1	0	7145530.149	1.30E+11	2.65E+15	464.4429807	33305	58	C	PTPN11	T	349	other_tumor_driver	2
1	0	6420359.167	1.09E+11	2.07E+15	442.0949112	28531	45	C	MAP3K11	A	741	other_tumor_driver	2
1	0	6115097.571	1.00E+11	1.84E+15	432.7233898	27680	68	T	MEN1	-	1073	other_tumor_driver	2
1	0	5573322.007	91225829585	1.70E+15	406.8761158	31229	57	G	STIP1	A	902	other_tumor_driver	2
1	0	7223260.212	1.32E+11	2.70E+15	466.3728926	31895	10	G	CTNND1	A	1722	other_tumor_driver	2
1	0	7223260.212	1.32E+11	2.70E+15	466.3728926	31895	10	G	CTNND1	A	1477	other_tumor_driver	2
1	0	6665396.882	1.17E+11	2.32E+15	446.1218612	28321	27	G	PTPRJ	T	2617	other_tumor_driver	2
1	0	6730015.592	1.19E+11	2.39E+15	448.4611966	30450	36	T	EXT2	G	662	other_tumor_driver	2
1	0	7243898.563	1.30E+11	2.61E+15	468.0324933	30209	17	C	FANCF	-	260	other_tumor_driver	2
1	0	6509007.157	1.14E+11	2.24E+15	438.9035065	28941	30	C	HSPA8	G	1025	other_tumor_driver	2
1	0	6511431.732	1.14E+11	2.24E+15	438.9656333	28941	30	A	HSPA8	T	1037	other_tumor_driver	2
1	0	6510611.614	1.14E+11	2.24E+15	438.9442892	28941	30	A	HSPA8	G	1457	other_tumor_driver	2
1	0	6509037.615	1.14E+11	2.24E+15	438.9054123	28941	30	C	HSPA8	T	1930	other_tumor_driver	2
1	0	7491289.763	1.41E+11	2.99E+15	466.0910806	28163	18	T	SDHD	A	227	other_tumor_driver	2
1	0	6689921.623	1.17E+11	2.29E+15	448.9586016	30631	17	G	BIRC3	A	1327	other_tumor_driver	2
1	0	7201329.316	1.31E+11	2.69E+15	466.4208296	32858	22	C	PGR	G	2015	other_tumor_driver	2
1	0	6138683.2	1.03E+11	1.97E+15	430.6675886	28651	64	C	KAT6B	G	5771	other_tumor_driver	2
1	0	6138199.666	1.03E+11	1.97E+15	430.6498309	28651	64	G	KAT6B	C	3798	other_tumor_driver	2
1	0	6138022.35	1.03E+11	1.97E+15	430.642009	28651	64	T	KAT6B	A	2557	other_tumor_driver	2
1	0	6753857.085	1.19E+11	2.33E+15	448.9495751	28340	82	C	PRF1	T	1574	other_tumor_driver	2
1	0	5981340.847	99611606494	1.89E+15	424.8801777	36072	13	C	ANK3	G	3068	other_tumor_driver	2
1	0	7153681.58	1.31E+11	2.69E+15	463.5261319	33692	45	A	ERCC6	C	429	other_tumor_driver	2
1	0	7153482.115	1.31E+11	2.69E+15	463.5194039	33692	45	C	ERCC6	A	732	other_tumor_driver	2
1	0	7153729.361	1.31E+11	2.69E+15	463.5105308	33692	45	C	ERCC6	-	1249	other_tumor_driver	2
1	0	6590753.201	1.15E+11	2.27E+15	445.4089654	29431	74	C	CUL2	T	2251	other_tumor_driver	2
1	0	6778841.429	1.24E+11	2.60E+15	445.8337008	32937	24	G	TCF7L2	T	673	other_tumor_driver	2
1	0	6803616.636	1.20E+11	2.40E+15	452.6684068	31282	51	AT	NT5C2	-	43	other_tumor_driver	2
1	0	6803616.636	1.20E+11	2.40E+15	452.6684068	31282	51	AT	NT5C2	-	44	other_tumor_driver	2
1	0	6358271.836	1.10E+11	2.14E+15	436.3851234	32540	55	C	ATRX	G	1624	other_tumor_driver	2
1	0	6358418.154	1.10E+11	2.14E+15	436.3891327	32540	55	G	ATRX	T	1864	other_tumor_driver	2
1	0	6358278.336	1.10E+11	2.14E+15	436.3855164	32540	55	C	ATRX	T	6555	other_tumor_driver	2
1	0	6358418.154	1.10E+11	2.14E+15	436.3891327	32540	55	G	ATRX	T	6928	other_tumor_driver	2
1	0	6354648.441	1.10E+11	2.14E+15	436.2753764	32540	55	A	ATRX	-	7628	other_tumor_driver	2
1	0	6605846.666	1.15E+11	2.23E+15	446.6394198	30810	20	C	TAF1	G	5003	other_tumor_driver	2
1	0	6605948.56	1.15E+11	2.23E+15	446.6427061	30810	20	C	TAF1	T	2422	other_tumor_driver	2
1	0	6605306.718	1.15E+11	2.23E+15	446.6234419	30810	20	T	TAF1	C	1629	other_tumor_driver	2
1	0	6546962.779	1.13E+11	2.18E+15	446.20191	29030	56	T	MED12	C	6129	other_tumor_driver	2
1	0	6548857.663	1.13E+11	2.18E+15	446.2486659	29030	56	C	MED12	T	4522	other_tumor_driver	2
1	0	6546962.779	1.13E+11	2.18E+15	446.20191	29030	56	T	MED12	C	3746	other_tumor_driver	2
1	0	6547220.086	1.13E+11	2.18E+15	446.2105497	29030	56	A	MED12	G	1240	other_tumor_driver	2
1	0	6015386.7	1.02E+11	1.94E+15	418.4375417	26367	12	A	GATA1	G	1254	other_tumor_driver	2
1	0	6015055.601	1.02E+11	1.94E+15	418.4169605	26367	12	G	GATA1	A	37	other_tumor_driver	2
1	0	6627868.151	1.16E+11	2.27E+15	445.007966	30804	1	C	SUV39H1	A	135	other_tumor_driver	2
1	0	5866468.313	97172847606	1.80E+15	415.0467391	27240	15	A	WAS	T	525	other_tumor_driver	2
1	0	6282781.489	1.07E+11	2.05E+15	432.3130878	28560	86	A	ARAF	T	1131	other_tumor_driver	2
1	0	6261096.635	1.09E+11	2.14E+15	430.9027109	28966	61	C	RPGR	T	2548	other_tumor_driver	2
1	0	6260746.567	1.09E+11	2.14E+15	430.887846	28966	61	T	RPGR	C	2552	other_tumor_driver	2
1	0	6043965.131	99829292160	1.84E+15	425.5601342	25781	14	A	G6PD	G	424	other_tumor_driver	2
1	0	6532093.721	1.14E+11	2.29E+15	444.5330472	37776	75	C	HCFC1	A	36	other_tumor_driver	2
1	0	6530362.448	1.14E+11	2.28E+15	444.4881809	37776	75	G	HCFC1	A	2143	other_tumor_driver	2
1	0	6482623.993	1.13E+11	2.27E+15	441.0624498	37776	2	-	HCFC1	G	2146	other_tumor_driver	2
1	0	6532147.561	1.14E+11	2.29E+15	444.5358204	37776	75	A	HCFC1	T	5706	other_tumor_driver	2
1	0	6532186.082	1.14E+11	2.29E+15	444.5369099	37776	75	C	HCFC1	T	6054	other_tumor_driver	2
1	0	7.12E+15	3.86E+24	2.21E+33	13490553.19	638699860	7147	C	ARHGEF6	T	265	other_tumor_driver	2
1	0	6700251.236	1.17E+11	2.30E+15	447.1273028	28762	19	C	GPC3	A	1037	other_tumor_driver	2
1	0	6705323.832	1.17E+11	2.32E+15	451.133218	32537	63	C	STAG2	G	1366	other_tumor_driver	2
1	0	6705398.065	1.17E+11	2.32E+15	451.1367282	32537	63	A	STAG2	C	934	other_tumor_driver	2
1	0	1.75E+14	1.48E+22	1.33E+30	2126192.799	102274372	3129	C	UPF3B	T	832	other_tumor_driver	2
1	0	3.01E+14	3.34E+22	3.93E+30	2791201.211	131006609	3694	G	BTK	A	1471	other_tumor_driver	2
1	0	7314531.489	1.35E+11	2.84E+15	469.0305449	33796	36	C	PTCH1	T	863	other_tumor_driver	2
1	0	7314428.125	1.35E+11	2.84E+15	469.0249729	33796	36	T	PTCH1	G	1251	other_tumor_driver	2
1	0	7314378.002	1.35E+11	2.84E+15	469.0222696	33796	36	T	PTCH1	C	1452	other_tumor_driver	2
1	0	7314484.83	1.35E+11	2.84E+15	469.0282278	33796	36	G	PTCH1	T	2066	other_tumor_driver	2
1	0	7314484.83	1.35E+11	2.84E+15	469.0282278	33796	36	G	PTCH1	T	2066	other_tumor_driver	2
1	0	7314531.489	1.35E+11	2.84E+15	469.0305449	33796	36	C	PTCH1	T	3023	other_tumor_driver	2
1	0	7314465.194	1.35E+11	2.84E+15	469.0265728	33796	36	G	PTCH1	A	3591	other_tumor_driver	2
1	0	7314504.88	1.35E+11	2.84E+15	469.0291105	33796	36	C	PTCH1	G	4152	other_tumor_driver	2
1	0	6571285.804	1.14E+11	2.22E+15	444.970385	28546	11	G	SYK	A	966	other_tumor_driver	2
1	0	6571285.804	1.14E+11	2.22E+15	444.970385	28546	11	G	SYK	A	718	other_tumor_driver	2
1	0	6570976.407	1.14E+11	2.22E+15	444.9578068	28546	11	T	SYK	C	108	other_tumor_driver	2
1	0	6.11E+16	9.74E+25	1.64E+35	39368270.61	1862941073	11257	G	NTRK2	T	2274	other_tumor_driver	2
1	0	6787152.482	1.19E+11	2.36E+15	454.0283147	30836	82	G	JAK2	T	3289	other_tumor_driver	2
1	0	6787152.482	1.19E+11	2.36E+15	454.0283147	30836	82	G	JAK2	T	1699	other_tumor_driver	2
1	0	6786632.006	1.19E+11	2.36E+15	454.0132861	30836	82	A	JAK2	C	158	other_tumor_driver	2
1	0	7030587.356	1.27E+11	2.57E+15	460.3594086	29580	82	A	FANCG	T	481	other_tumor_driver	2
1	0	6322967.146	1.08E+11	2.06E+15	429.2697485	27044	73	A	CDKN2A	C	74	other_tumor_driver	2
1	0	6015040.288	1.03E+11	1.96E+15	407.8147993	27044	3	-	CDKN2A	AGC	193	other_tumor_driver	2
1	0	6015040.288	1.03E+11	1.96E+15	407.8147993	27044	3	-	CDKN2A	AGC	194	other_tumor_driver	2
1	0	6538729.282	1.12E+11	2.17E+15	446.8367559	33099	70	C	NOTCH1	T	4252	other_tumor_driver	2
1	0	6538081.223	1.12E+11	2.17E+15	446.816557	33099	70	G	NOTCH1	A	4794	other_tumor_driver	2
1	0	6538650.69	1.12E+11	2.17E+15	446.8331752	33099	70	C	NOTCH1	A	5352	other_tumor_driver	2
1	0	6538378.272	1.12E+11	2.17E+15	446.8254629	33099	70	G	NOTCH1	C	6867	other_tumor_driver	2
1	0	6427751.646	1.10E+11	2.12E+15	440.5055246	30192	78	C	ABL1	T	3198	other_tumor_driver	2
1	0	6427653.253	1.10E+11	2.12E+15	440.5001973	30192	78	G	ABL1	A	756	other_tumor_driver	2
1	0	6427560.433	1.10E+11	2.12E+15	440.4973857	30192	78	T	ABL1	G	225	other_tumor_driver	2
1	0	5868960.324	96307103788	1.78E+15	421.1707914	29390	22	C	SPTAN1	G	4834	other_tumor_driver	2
1	0	5868913.916	96305971731	1.78E+15	421.1682312	29390	22	G	SPTAN1	A	4830	other_tumor_driver	2
1	0	5869505.513	96323156189	1.78E+15	421.188045	29390	22	A	SPTAN1	T	283	other_tumor_driver	2
1	0	7.65E+17	4.30E+27	2.56E+37	138958740.5	6695740102	19049	T	SCAI	G	492	other_tumor_driver	2
1	0	7.65E+17	4.30E+27	2.56E+37	138958741.3	6695740174	19051	C	SCAI	G	582	other_tumor_driver	2
1	0	7.65E+17	4.30E+27	2.56E+37	138958741.1	6695740164	19048	G	SCAI	A	1631	other_tumor_driver	2
1	0	6159169.427	1.04E+11	1.98E+15	427.4314007	29756	72	T	RGS3	C	600	other_tumor_driver	2
1	0	6925642.221	1.22E+11	2.42E+15	459.1084623	30061	33	G	SVEP1	A	1070	other_tumor_driver	2
1	0	6925934.391	1.22E+11	2.42E+15	459.1172313	30061	33	C	SVEP1	T	2469	other_tumor_driver	2
1	0	6925607.381	1.22E+11	2.42E+15	459.1073123	30061	33	T	SVEP1	C	3935	other_tumor_driver	2
1	0	6925925.542	1.22E+11	2.42E+15	459.1188845	30061	33	A	SVEP1	T	7031	other_tumor_driver	2
1	0	6925647.607	1.22E+11	2.42E+15	459.1088217	30061	33	G	SVEP1	C	8002	other_tumor_driver	2
1	0	6925834.592	1.22E+11	2.42E+15	459.11565	30061	33	A	SVEP1	G	8342	other_tumor_driver	2
1	0	5878677.791	99233018680	1.88E+15	410.6595522	27296	63	C	XPA	T	777	other_tumor_driver	2
1	0	6508074.8	1.13E+11	2.21E+15	442.9150861	30490	58	G	ARFGEF1	C	4667	other_tumor_driver	2
1	0	6508231.766	1.13E+11	2.21E+15	442.9215549	30490	58	A	ARFGEF1	G	5448	other_tumor_driver	2
1	0	6235633.859	1.10E+11	2.22E+15	423.8271183	27806	49	A	COPS5	G	441	other_tumor_driver	2
1	0	1.63E+16	1.33E+25	1.15E+34	20403694.8	957916661	8446	C	LZTS1	T	1743	other_tumor_driver	2
1	0	6783915.116	1.22E+11	2.50E+15	449.8666245	33586	53	C	MSR1	G	178	other_tumor_driver	2
1	0	6784973.627	1.22E+11	2.50E+15	449.9003243	33586	53	G	MSR1	T	448	other_tumor_driver	2
1	0	6784973.627	1.22E+11	2.50E+15	449.9003243	33586	53	G	MSR1	T	483	other_tumor_driver	2
1	0	6782753.058	1.22E+11	2.50E+15	449.8267542	33586	53	G	MSR1	C	1219	other_tumor_driver	2
1	0	6784973.627	1.22E+11	2.50E+15	449.9003243	33586	53	G	MSR1	T	1319	other_tumor_driver	2
1	0	6798843.829	1.19E+11	2.33E+15	456.0191238	30691	84	A	NDRG1	T	33	other_tumor_driver	2
1	0	6542376.673	1.13E+11	2.19E+15	444.6232987	30527	46	G	MYC	T	466	other_tumor_driver	2
1	0	6886664.357	1.21E+11	2.39E+15	457.8287127	28539	47	A	UBR5	G	1128	other_tumor_driver	2
1	0	6887782.497	1.21E+11	2.39E+15	457.8586269	28539	47	C	UBR5	T	1858	other_tumor_driver	2
1	0	6885692.635	1.21E+11	2.39E+15	457.8029108	28539	47	T	UBR5	C	7030	other_tumor_driver	2
1	0	6886677.361	1.21E+11	2.39E+15	457.8289546	28539	47	G	UBR5	T	8213	other_tumor_driver	2
1	0	6886677.361	1.21E+11	2.39E+15	457.8289546	28539	47	G	UBR5	T	8213	other_tumor_driver	2
1	0	6413655.546	1.09E+11	2.09E+15	441.2892353	30115	74	T	TRRAP	G	8108	other_tumor_driver	2
1	0	6413843.78	1.09E+11	2.09E+15	441.2955246	30115	74	G	TRRAP	T	4894	other_tumor_driver	2
1	0	6413489.236	1.09E+11	2.09E+15	441.2838495	30115	74	T	TRRAP	C	1353	other_tumor_driver	2
1	0	7372388.555	1.36E+11	2.84E+15	471.9521819	34094	40	A	CDK6	G	672	other_tumor_driver	2
1	0	6803358.112	1.20E+11	2.40E+15	452.64522	29395	34	C	ABCB1	A	421	other_tumor_driver	2
1	0	6800550.265	1.20E+11	2.40E+15	452.5693806	29395	34	T	ABCB1	C	974	other_tumor_driver	2
1	0	3.56E+15	1.37E+24	5.55E+32	9537144.822	456050769	6299	T	ABCB4	C	2368	other_tumor_driver	2
1	0	6370868.195	1.10E+11	2.15E+15	438.1299344	31564	62	C	MAGI2	A	201	other_tumor_driver	2
1	0	6309704.964	1.09E+11	2.13E+15	433.794346	31564	1	-	MAGI2	C	849	other_tumor_driver	2
1	0	6309704.964	1.09E+11	2.13E+15	433.794346	31564	1	-	MAGI2	C	1063	other_tumor_driver	2
1	0	6161934.039	1.07E+11	2.13E+15	424.6074723	33590	24	T	PTPN12	G	1104	other_tumor_driver	2
1	0	6162372.116	1.07E+11	2.13E+15	424.6183732	33590	24	G	PTPN12	A	99	other_tumor_driver	2
1	0	4.22E+16	5.58E+25	7.80E+34	32757807.77	1563879295	10087	C	POM121	G	2287	other_tumor_driver	2
1	0	4.22E+16	5.58E+25	7.80E+34	32757806.2	1563879159	10084	G	POM121	A	230	other_tumor_driver	2
1	0	6346784.716	1.10E+11	2.13E+15	429.0699624	29471	2	T	SBDS	C	726	other_tumor_driver	2
1	0	7433449.156	1.37E+11	2.87E+15	474.9141131	32731	68	G	RAC1	C	630	other_tumor_driver	2
1	0	6556382.243	1.14E+11	2.25E+15	445.2154385	30425	58	A	PMS2	G	429	other_tumor_driver	2
1	0	6556370.853	1.14E+11	2.25E+15	445.214577	30425	58	A	PMS2	C	490	other_tumor_driver	2
1	0	6556655.762	1.14E+11	2.25E+15	445.2233645	30425	58	C	PMS2	G	1081	other_tumor_driver	2
1	0	6747185.216	1.20E+11	2.42E+15	450.4117305	33449	43	C	IKZF1	T	1151	other_tumor_driver	2
1	0	6747185.216	1.20E+11	2.42E+15	450.4117305	33449	43	C	IKZF1	T	951	other_tumor_driver	2
1	0	8.57E+17	5.11E+27	3.22E+37	147093379.4	7032001278	19282	G	ADCY1	A	2283	other_tumor_driver	2
1	0	8.57E+17	5.11E+27	3.22E+37	147093379.2	7032001253	19283	C	ADCY1	A	1163	other_tumor_driver	2
1	0	1.67E+13	4.37E+20	1.21E+28	661451.8745	30908220	2169	C	PSMA2	A	261	other_tumor_driver	2
1	0	7007342.839	1.30E+11	2.74E+15	453.889012	33241	35	C	INHBA	A	835	other_tumor_driver	2
1	0	7006979.4	1.30E+11	2.74E+15	453.8768675	33241	35	T	INHBA	G	1407	other_tumor_driver	2
1	0	7006979.4	1.30E+11	2.74E+15	453.8768675	33241	35	T	INHBA	G	1409	other_tumor_driver	2
1	0	5747171.916	92548398288	1.67E+15	416.6902369	27575	18	G	CARD11	C	2818	other_tumor_driver	2
1	0	5748247.93	92580513910	1.67E+15	416.7221816	27575	18	C	CARD11	G	2900	other_tumor_driver	2
1	0	5746119.006	92517172711	1.67E+15	416.6592906	27575	18	G	CARD11	A	3096	other_tumor_driver	2
1	0	5748179.146	92578806225	1.67E+15	416.7185878	27575	18	T	CARD11	G	3184	other_tumor_driver	2
1	0	5748068.148	92575947413	1.67E+15	416.7133968	27575	18	T	CARD11	A	3186	other_tumor_driver	2
1	0	5747171.916	92548398288	1.67E+15	416.6902369	27575	18	G	CARD11	C	3417	other_tumor_driver	2
1	0	3.52E+14	4.27E+22	5.47E+30	3013767.967	144538894	3820	G	MAD1L1	C	1059	other_tumor_driver	2
1	0	3.52E+14	4.27E+22	5.47E+30	3013768.757	144538949	3823	C	MAD1L1	T	873	other_tumor_driver	2
1	0	1.04E+15	2.15E+23	4.70E+31	5164418.128	249762828	4929	G	EPHA1	A	543	other_tumor_driver	2
1	0	1.04E+15	2.15E+23	4.73E+31	5166939.973	250717872	4931	A	EPHA1	-	843	other_tumor_driver	2
1	0	1.04E+15	2.15E+23	4.70E+31	5164409.479	249761801	4928	T	EPHA1	A	1491	other_tumor_driver	2
1	0	1.04E+15	2.15E+23	4.70E+31	5164418.579	249762846	4933	C	EPHA1	T	1699	other_tumor_driver	2
1	0	1.04E+15	2.15E+23	4.70E+31	5164418.416	249762838	4932	C	EPHA1	G	2641	other_tumor_driver	2
1	0	7481455.248	1.40E+11	2.98E+15	473.6211623	39371	23	T	BRAF	A	146	other_tumor_driver	2
1	0	7225509.076	1.30E+11	2.63E+15	470.1726002	29479	85	T	SMO	G	2097	other_tumor_driver	2
1	0	7225973.112	1.30E+11	2.63E+15	470.1878264	29479	85	C	SMO	G	1446	other_tumor_driver	2
1	0	7225625.512	1.30E+11	2.63E+15	470.178779	29479	85	A	SMO	T	1263	other_tumor_driver	2
1	0	1.21E+15	2.71E+23	6.42E+31	5594331.634	271953746	5098	G	LEP	A	370	other_tumor_driver	2
1	0	7063975.114	1.27E+11	2.57E+15	461.0450533	29977	46	C	POT1	T	786	other_tumor_driver	2
1	0	5819220.388	94147016180	1.71E+15	421.4082855	28264	69	C	CUX1	A	802	other_tumor_driver	2
1	0	5819426.405	94152711495	1.71E+15	421.4175693	28264	69	A	CUX1	G	541	other_tumor_driver	2
1	0	6560531.587	1.15E+11	2.30E+15	443.3826247	32410	27	A	ZNF292	C	5822	other_tumor_driver	2
1	0	6559939.818	1.15E+11	2.30E+15	443.3637925	32410	27	T	ZNF292	A	3098	other_tumor_driver	2
1	0	6559939.818	1.15E+11	2.30E+15	443.3637925	32410	27	T	ZNF292	A	2810	other_tumor_driver	2
1	0	5.93E+14	9.33E+22	1.56E+31	3903613.456	190356803	4369	G	MCM3	A	2421	other_tumor_driver	2
1	0	7.27E+16	1.26E+26	2.29E+35	42995010.77	2028370819	11251	G	TRERF1	A	1629	other_tumor_driver	2
1	0	1.30E+14	9.52E+21	7.40E+29	1833866.674	89678284	3340	G	CDKN1A	C	279	other_tumor_driver	2
1	0	7054239.555	1.27E+11	2.56E+15	460.8101983	31135	47	G	FANCE	A	637	other_tumor_driver	2
1	0	6171240.969	1.03E+11	1.94E+15	431.9177337	27787	53	A	DAXX	T	199	other_tumor_driver	2
1	0	6170313.402	1.03E+11	1.94E+15	431.8847592	27787	53	G	DAXX	A	700	other_tumor_driver	2
1	0	6170052.103	1.03E+11	1.94E+15	431.8749008	27787	53	T	DAXX	A	1370	other_tumor_driver	2
1	0	6.20E+15	3.16E+24	1.70E+33	12567978.63	601876310	7000	A	BRD2	G	424	other_tumor_driver	2
1	0	6.20E+15	3.16E+24	1.70E+33	12567788.96	601876306	6996	T	BRD2	C	254	other_tumor_driver	2
1	0	6806235.237	1.18E+11	2.28E+15	456.6623154	26853	76	G	HLA-A	C	147	other_tumor_driver	2
1	0	6495692.833	1.10E+11	2.10E+15	445.7096382	30505	72	T	MAP3K4	C	3852	other_tumor_driver	2
1	0	6496541.711	1.10E+11	2.10E+15	445.7360371	30505	72	C	MAP3K4	T	3593	other_tumor_driver	2
1	0	6496104.06	1.10E+11	2.10E+15	445.7247011	30505	72	A	MAP3K4	T	2389	other_tumor_driver	2
1	0	6495936.381	1.10E+11	2.10E+15	445.717092	30505	72	G	MAP3K4	A	2388	other_tumor_driver	2
1	0	6989363.68	1.26E+11	2.58E+15	459.420816	36328	55	G	IGF2R	-	7386	other_tumor_driver	2
1	0	6990932.149	1.26E+11	2.58E+15	459.492188	36328	55	G	IGF2R	T	6318	other_tumor_driver	2
1	0	6990923.016	1.26E+11	2.58E+15	459.4920003	36328	55	C	IGF2R	T	2676	other_tumor_driver	2
1	0	6990897.58	1.26E+11	2.58E+15	459.4905609	36328	55	T	IGF2R	G	1699	other_tumor_driver	2
1	0	6990932.149	1.26E+11	2.58E+15	459.492188	36328	55	G	IGF2R	T	1321	other_tumor_driver	2
1	0	7116381.36	1.28E+11	2.58E+15	464.3122005	32347	38	G	ESR1	T	1284	other_tumor_driver	2
1	0	6493475.14	1.10E+11	2.09E+15	443.353867	28854	5	G	ECT2L	A	2555	other_tumor_driver	2
1	0	6519670.714	1.13E+11	2.21E+15	442.8096683	31392	21	C	TNFAIP3	T	1932	other_tumor_driver	2
1	0	6297299.596	1.08E+11	2.12E+15	433.6052758	31552	38	A	MYB	G	2289	other_tumor_driver	2
1	0	6296862.113	1.08E+11	2.12E+15	433.5874569	31552	38	G	MYB	A	1025	other_tumor_driver	2
1	0	5.61E+15	2.71E+24	1.38E+33	11967855.43	568638591	7026	G	MED23	T	987	other_tumor_driver	2
1	0	6520227.353	1.12E+11	2.17E+15	444.4246386	28008	21	C	ROS1	T	2173	other_tumor_driver	2
1	0	6519217.87	1.12E+11	2.16E+15	444.3866661	28008	21	T	ROS1	C	3546	other_tumor_driver	2
1	0	6520375.552	1.12E+11	2.17E+15	444.4300971	28008	21	G	ROS1	T	4049	other_tumor_driver	2
1	0	6520207.589	1.12E+11	2.17E+15	444.4228586	28008	21	C	ROS1	A	4322	other_tumor_driver	2
1	0	6520227.353	1.12E+11	2.17E+15	444.4246386	28008	21	C	ROS1	T	5391	other_tumor_driver	2
1	0	6520220.764	1.12E+11	2.17E+15	444.4240453	28008	21	C	ROS1	G	6922	other_tumor_driver	2
1	0	7959519.639	1.52E+11	3.28E+15	490.3025579	34930	21	A	LNPEP	G	2330	other_tumor_driver	2
1	0	7959519.639	1.52E+11	3.28E+15	490.3025579	34930	21	A	LNPEP	G	277	other_tumor_driver	2
1	0	5801724.405	96822960435	1.83E+15	413.251403	31648	10	-	MSH3	CAGCGCCCC	182	other_tumor_driver	2
1	0	5801724.405	96822960435	1.83E+15	413.251403	31648	10	-	MSH3	CAGCGCCCC	183	other_tumor_driver	2
1	0	6950645.485	1.23E+11	2.43E+15	461.1177694	30659	71	G	JMY	A	1170	other_tumor_driver	2
1	0	7114771.223	1.28E+11	2.60E+15	464.5342689	30872	78	G	DEPDC1B	C	181	other_tumor_driver	2
1	0	7070586.81	1.28E+11	2.60E+15	461.501785	32939	58	G	MAP3K1	C	3579	other_tumor_driver	2
1	0	7070604.422	1.28E+11	2.60E+15	461.5030304	32939	58	G	MAP3K1	T	2986	other_tumor_driver	2
1	0	7070700.732	1.28E+11	2.60E+15	461.5072647	32939	58	A	MAP3K1	T	2824	other_tumor_driver	2
1	0	6710615.129	1.17E+11	2.31E+15	451.4524653	30533	62	T	IL6ST	C	454	other_tumor_driver	2
1	0	6710615.129	1.17E+11	2.31E+15	451.4524653	30533	62	T	IL6ST	C	668	other_tumor_driver	2
1	0	6710954.199	1.17E+11	2.31E+15	451.4638736	30533	62	G	IL6ST	T	840	other_tumor_driver	2
1	0	6470216.871	1.13E+11	2.22E+15	440.3925293	32642	45	G	IL7R	T	444	other_tumor_driver	2
1	0	7150024.129	1.29E+11	2.59E+15	464.1055149	31509	44	G	SDHA	A	2084	other_tumor_driver	2
1	0	7150024.129	1.29E+11	2.59E+15	464.1055149	31509	44	G	SDHA	A	2084	other_tumor_driver	2
1	0	7150024.129	1.29E+11	2.59E+15	464.1055149	31509	44	G	SDHA	A	2084	other_tumor_driver	2
1	0	7144798.182	1.28E+11	2.59E+15	463.96361	31509	44	T	SDHA	C	2052	other_tumor_driver	2
1	0	7144798.182	1.28E+11	2.59E+15	463.96361	31509	44	T	SDHA	C	2052	other_tumor_driver	2
1	0	6238288.828	1.04E+11	1.96E+15	434.8913883	27247	31	T	FLT4	G	829	other_tumor_driver	2
1	0	6238019.517	1.04E+11	1.96E+15	434.8798083	27247	31	T	FLT4	A	1106	other_tumor_driver	2
1	0	6238154.08	1.04E+11	1.96E+15	434.8855983	27247	31	T	FLT4	C	1736	other_tumor_driver	2
1	0	6234345.689	1.04E+11	1.95E+15	434.7638094	27247	31	G	FLT4	A	2328	other_tumor_driver	2
1	0	6206594.639	1.04E+11	1.94E+15	433.8544856	27247	31	TCAGCA	FLT4	-	3443	other_tumor_driver	2
1	0	6206594.639	1.04E+11	1.94E+15	433.8544856	27247	31	TCAGCA	FLT4	-	3444	other_tumor_driver	2
1	0	6206594.639	1.04E+11	1.94E+15	433.8544856	27247	31	TCAGCA	FLT4	-	3445	other_tumor_driver	2
1	0	6206594.639	1.04E+11	1.94E+15	433.8544856	27247	31	TCAGCA	FLT4	-	3446	other_tumor_driver	2
1	0	6206594.639	1.04E+11	1.94E+15	433.8544856	27247	31	TCAGCA	FLT4	-	3447	other_tumor_driver	2
1	0	6206594.639	1.04E+11	1.94E+15	433.8544856	27247	31	TCAGCA	FLT4	-	3448	other_tumor_driver	2
1	0	6234345.689	1.04E+11	1.95E+15	434.7638094	27247	31	G	FLT4	A	3731	other_tumor_driver	2
1	0	6670127.257	1.17E+11	2.29E+15	448.9856366	31825	29	C	NSD1	T	6576	other_tumor_driver	2
1	0	6670068.654	1.17E+11	2.29E+15	448.9835522	31825	29	C	NSD1	G	4189	other_tumor_driver	2
1	0	6671339.814	1.17E+11	2.30E+15	449.014603	31825	29	A	NSD1	C	2418	other_tumor_driver	2
1	0	6670000.958	1.17E+11	2.29E+15	448.980749	31825	29	G	NSD1	A	1290	other_tumor_driver	2
1	0	6668189.178	1.17E+11	2.29E+15	448.9334539	31825	29	T	NSD1	C	1238	other_tumor_driver	2
1	0	6670000.958	1.17E+11	2.29E+15	448.980749	31825	29	G	NSD1	A	295	other_tumor_driver	2
1	0	6668189.178	1.17E+11	2.29E+15	448.9334539	31825	29	T	NSD1	C	205	other_tumor_driver	2
1	0	7032342.523	1.25E+11	2.46E+15	463.0929032	26399	78	A	FGFR4	C	2336	other_tumor_driver	2
1	0	7038342.923	1.25E+11	2.47E+15	463.2303405	26399	78	G	FGFR4	T	1448	other_tumor_driver	2
1	0	7032291.869	1.25E+11	2.46E+15	463.0919828	26399	78	C	FGFR4	T	71	other_tumor_driver	2
1	0	3.26E+17	1.20E+27	4.66E+36	90777779.01	4416057924	16201	-	G3BP1	T	1368	other_tumor_driver	2
1	0	3.25E+17	1.19E+27	4.64E+36	90699523.07	4411359339	16196	G	G3BP1	A	944	other_tumor_driver	2
1	0	3.25E+17	1.19E+27	4.64E+36	90699524.6	4411359469	16200	C	G3BP1	T	64	other_tumor_driver	2
1	0	6689380.393	1.16E+11	2.25E+15	451.2823139	30696	78	G	FAT2	A	11	other_tumor_driver	2
1	0	6688945.993	1.16E+11	2.25E+15	451.27124	30696	78	T	FAT2	C	2703	other_tumor_driver	2
1	0	6689385.211	1.16E+11	2.25E+15	451.2826148	30696	78	G	FAT2	C	5508	other_tumor_driver	2
1	0	6689394.85	1.16E+11	2.25E+15	451.2832166	30696	78	G	FAT2	T	6586	other_tumor_driver	2
1	0	6689499.782	1.16E+11	2.25E+15	451.2864064	30696	78	A	FAT2	G	10486	other_tumor_driver	2
1	0	6689554.742	1.16E+11	2.25E+15	451.2881517	30696	78	A	FAT2	T	11096	other_tumor_driver	2
1	0	6689394.85	1.16E+11	2.25E+15	451.2832166	30696	78	G	FAT2	T	11353	other_tumor_driver	2
1	0	2.42E+15	7.67E+23	2.58E+32	7869806.686	380504369	5744	T	CSF1R	G	904	other_tumor_driver	2
1	0	2.42E+15	7.67E+23	2.58E+32	7869835.996	380508466	5746	G	CSF1R	T	1200	other_tumor_driver	2
1	0	2.42E+15	7.67E+23	2.58E+32	7869838.858	380508808	5746	C	CSF1R	G	1425	other_tumor_driver	2
1	0	2.42E+15	7.67E+23	2.58E+32	7869835.808	380508463	5743	G	CSF1R	A	1516	other_tumor_driver	2
1	0	2.42E+15	7.67E+23	2.58E+32	7869833.008	380508122	5744	C	CSF1R	A	2258	other_tumor_driver	2
1	0	6733693.739	1.19E+11	2.37E+15	450.2439021	30514	29	T	AFF4	C	229	other_tumor_driver	2
1	0	6686405.295	1.18E+11	2.35E+15	446.9893357	30514	6	-	AFF4	GCT	398	other_tumor_driver	2
1	0	6686405.295	1.18E+11	2.35E+15	446.9893357	30514	6	-	AFF4	GCT	399	other_tumor_driver	2
1	0	6733893.047	1.19E+11	2.37E+15	450.2516144	30514	29	C	AFF4	T	2451	other_tumor_driver	2
1	0	9.64E+16	1.92E+26	4.03E+35	49501722.52	2353236424	11584	T	RAD50	G	3516	other_tumor_driver	2
1	0	9.64E+16	1.92E+26	4.03E+35	49501721.82	2353236423	11583	T	RAD50	C	2637	other_tumor_driver	2
1	0	9.64E+16	1.92E+26	4.03E+35	49501723.35	2353236427	11587	A	RAD50	G	1870	other_tumor_driver	2
1	0	9.64E+16	1.92E+26	4.03E+35	49501721.12	2353236422	11582	T	RAD50	A	1699	other_tumor_driver	2
1	0	9.64E+16	1.92E+26	4.03E+35	49501721.82	2353236423	11583	T	RAD50	C	144	other_tumor_driver	2
1	0	1.37E+15	3.26E+23	8.18E+31	5944609.983	278837493	5140	C	IRF1	T	687	other_tumor_driver	2
1	0	6838075.796	1.21E+11	2.39E+15	454.4905328	30065	35	G	ACSL6	T	730	other_tumor_driver	2
1	0	6828940.807	1.20E+11	2.39E+15	454.2234439	30065	35	A	ACSL6	-	891	other_tumor_driver	2
1	0	6838062.344	1.21E+11	2.39E+15	454.4908004	30065	35	A	ACSL6	T	1956	other_tumor_driver	2
1	0	7259221.359	1.36E+11	2.90E+15	463.9296172	35920	55	A	CSNK1G3	G	489	other_tumor_driver	2
1	0	6527820.467	1.14E+11	2.25E+15	442.5612411	33122	4	-	MCC	GCC	62	other_tumor_driver	2
1	0	6527820.467	1.14E+11	2.25E+15	442.5612411	33122	4	-	MCC	GCC	63	other_tumor_driver	2
1	0	6580930.166	1.15E+11	2.27E+15	446.273307	33122	56	T	MCC	G	917	other_tumor_driver	2
1	0	5893782.829	97324026750	1.82E+15	422.113713	30764	61	A	APC	G	7621	other_tumor_driver	2
1	0	5893903.543	97327325119	1.82E+15	422.1174947	30764	61	G	APC	T	5650	other_tumor_driver	2
1	0	5893782.829	97324026750	1.82E+15	422.113713	30764	61	A	APC	G	3521	other_tumor_driver	2
1	0	5893510.243	97316846747	1.82E+15	422.1036831	30764	61	G	APC	A	1813	other_tumor_driver	2
1	0	6839851.309	1.24E+11	2.55E+15	451.471344	32557	52	A	SEC31A	G	975	other_tumor_driver	2
1	0	6839207.178	1.24E+11	2.55E+15	451.4478107	32557	52	T	SEC31A	C	1053	other_tumor_driver	2
1	0	6839369.17	1.24E+11	2.55E+15	451.4540997	32557	52	G	SEC31A	T	2389	other_tumor_driver	2
1	0	6891775.35	1.22E+11	2.45E+15	454.8284037	30006	9	T	POLR2B	G	1582	other_tumor_driver	2
1	0	6892185.501	1.22E+11	2.45E+15	454.8409819	30006	9	C	POLR2B	T	1381	other_tumor_driver	2
1	0	6892055.717	1.22E+11	2.45E+15	454.8373228	30006	9	A	POLR2B	G	460	other_tumor_driver	2
1	0	6745711.511	1.19E+11	2.39E+15	450.2452769	32535	23	A	KDR	-	866	other_tumor_driver	2
1	0	6747393.139	1.19E+11	2.39E+15	450.3351968	32535	23	G	KDR	A	2030	other_tumor_driver	2
1	0	7020677.915	1.26E+11	2.52E+15	459.1528678	30648	61	G	KIT	T	5	other_tumor_driver	2
1	0	6865761.227	1.22E+11	2.44E+15	454.3475219	29300	11	G	PDGFRA	T	3091	other_tumor_driver	2
1	0	6865761.227	1.22E+11	2.44E+15	454.3475219	29300	11	G	PDGFRA	T	3090	other_tumor_driver	2
1	0	6864375.23	1.22E+11	2.44E+15	454.302404	29300	11	C	PDGFRA	A	3078	other_tumor_driver	2
1	0	6862795.171	1.22E+11	2.44E+15	454.251954	29300	11	G	PDGFRA	A	1677	other_tumor_driver	2
1	0	6864772.342	1.22E+11	2.44E+15	454.3170332	29300	11	A	PDGFRA	G	1013	other_tumor_driver	2
1	0	6865761.227	1.22E+11	2.44E+15	454.3475219	29300	11	G	PDGFRA	T	724	other_tumor_driver	2
1	0	6600965.31	1.17E+11	2.34E+15	442.936254	28839	49	T	FIP1L1	C	784	other_tumor_driver	2
1	0	6476003.078	1.15E+11	2.30E+15	434.1624251	28839	2	-	FIP1L1	AG	465	other_tumor_driver	2
1	0	6476003.078	1.15E+11	2.30E+15	434.1624251	28839	2	-	FIP1L1	AG	466	other_tumor_driver	2
1	0	2.13E+12	2.01E+19	2.00E+26	237697.9017	11613601	1335	C	FRG1	A	409	other_tumor_driver	2
1	0	6646482.614	1.15E+11	2.25E+15	449.4733646	31350	3	C	FAT1	T	748	other_tumor_driver	2
1	0	6646268.046	1.15E+11	2.25E+15	449.4674907	31350	3	A	FAT1	C	1701	other_tumor_driver	2
1	0	6646482.614	1.15E+11	2.25E+15	449.4733646	31350	3	C	FAT1	T	4800	other_tumor_driver	2
1	0	6645885.796	1.15E+11	2.25E+15	449.4575229	31350	3	T	FAT1	G	8363	other_tumor_driver	2
1	0	6646132.604	1.15E+11	2.25E+15	449.4633968	31350	3	C	FAT1	A	8829	other_tumor_driver	2
1	0	6646239.821	1.15E+11	2.25E+15	449.4661261	31350	3	G	FAT1	A	9086	other_tumor_driver	2
1	0	7012302.692	1.26E+11	2.53E+15	456.5607281	30660	2	-	FGFR3	G	1713	other_tumor_driver	2
1	0	7012302.692	1.26E+11	2.53E+15	456.5607281	30660	2	-	FGFR3	G	1713	other_tumor_driver	2
1	0	7122294.221	1.28E+11	2.57E+15	463.9340997	30660	30	C	FGFR3	T	1236	other_tumor_driver	2
1	0	7121832.52	1.28E+11	2.57E+15	463.9164497	30660	30	C	FGFR3	A	208	other_tumor_driver	2
1	0	6792750.74	1.22E+11	2.48E+15	449.9246323	32407	42	A	FBXW7	T	428	other_tumor_driver	2
1	0	6792432.918	1.22E+11	2.48E+15	449.9096196	32407	42	C	FBXW7	G	2022	other_tumor_driver	2
1	0	6515891.3	1.14E+11	2.25E+15	443.2352894	32507	63	T	TET2	G	5142	other_tumor_driver	2
1	0	6514973.655	1.14E+11	2.25E+15	443.2080839	32507	63	G	TET2	A	3825	other_tumor_driver	2
1	0	6516097.247	1.14E+11	2.25E+15	443.2429604	32507	63	C	TET2	G	2269	other_tumor_driver	2
1	0	6515792.603	1.14E+11	2.25E+15	443.2306202	32507	63	T	TET2	A	1346	other_tumor_driver	2
1	0	6515784.585	1.14E+11	2.25E+15	443.2322878	32507	63	C	TET2	A	949	other_tumor_driver	2
1	0	6515784.585	1.14E+11	2.25E+15	443.2322878	32507	63	C	TET2	A	582	other_tumor_driver	2
1	0	6803825.878	1.22E+11	2.46E+15	450.1905876	30221	38	G	MITF	A	173	other_tumor_driver	2
1	0	2.48E+16	2.50E+25	2.67E+34	25133068.91	1196682973	9441	T	WNT5A	A	1196	other_tumor_driver	2
1	0	6683742.461	1.18E+11	2.35E+15	446.9823125	30543	51	C	GNAI2	T	978	other_tumor_driver	2
1	0	6683742.461	1.18E+11	2.35E+15	446.9823125	30543	51	C	GNAI2	T	309	other_tumor_driver	2
1	0	7.98E+16	1.45E+26	2.78E+35	45016509.94	2141956121	11798	ACTGTAACTTTAG	ITGA9	-	2705	other_tumor_driver	2
1	0	7.98E+16	1.45E+26	2.78E+35	45016509.94	2141956121	11798	ACTGTAACTTTAG	ITGA9	-	2706	other_tumor_driver	2
1	0	7.98E+16	1.45E+26	2.78E+35	45016509.94	2141956121	11798	ACTGTAACTTTAG	ITGA9	-	2707	other_tumor_driver	2
1	0	7.98E+16	1.45E+26	2.78E+35	45016509.94	2141956121	11798	ACTGTAACTTTAG	ITGA9	-	2708	other_tumor_driver	2
1	0	7.98E+16	1.45E+26	2.78E+35	45016509.94	2141956121	11798	ACTGTAACTTTAG	ITGA9	-	2709	other_tumor_driver	2
1	0	7.98E+16	1.45E+26	2.78E+35	45016509.94	2141956121	11798	ACTGTAACTTTAG	ITGA9	-	2710	other_tumor_driver	2
1	0	7.98E+16	1.45E+26	2.78E+35	45016509.94	2141956121	11798	ACTGTAACTTTAG	ITGA9	-	2711	other_tumor_driver	2
1	0	7.98E+16	1.45E+26	2.78E+35	45016509.94	2141956121	11798	ACTGTAACTTTAG	ITGA9	-	2712	other_tumor_driver	2
1	0	7.98E+16	1.45E+26	2.78E+35	45016509.94	2141956121	11798	ACTGTAACTTTAG	ITGA9	-	2713	other_tumor_driver	2
1	0	7.98E+16	1.45E+26	2.78E+35	45016509.94	2141956121	11798	ACTGTAACTTTAG	ITGA9	-	2714	other_tumor_driver	2
1	0	7.98E+16	1.45E+26	2.78E+35	45016509.94	2141956121	11798	ACTGTAACTTTAG	ITGA9	-	2715	other_tumor_driver	2
1	0	7.98E+16	1.45E+26	2.78E+35	45016509.94	2141956121	11798	ACTGTAACTTTAG	ITGA9	-	2716	other_tumor_driver	2
1	0	7.98E+16	1.45E+26	2.78E+35	45016509.94	2141956121	11798	ACTGTAACTTTAG	ITGA9	-	2717	other_tumor_driver	2
1	0	7.80E+16	1.40E+26	2.67E+35	44459917.23	2113531253	11818	T	ITGA9	G	1856	other_tumor_driver	2
1	0	6678147.783	1.17E+11	2.31E+15	448.5428871	28735	60	G	MLH1	A	1318	other_tumor_driver	2
1	0	6821822.517	1.21E+11	2.41E+15	453.7624368	32942	42	C	CLASP2	A	594	other_tumor_driver	2
1	0	8.70E+15	5.19E+24	3.28E+33	14926206.68	709840848	7463	C	DLG1	G	1386	other_tumor_driver	2
1	0	8.99E+13	5.49E+21	3.55E+29	1527576.276	72525114	2844	C	MUC20	A	1587	other_tumor_driver	2
1	0	6341014.947	1.09E+11	2.13E+15	433.7269948	30178	19	C	BCL6	A	475	other_tumor_driver	2
1	0	6341923.364	1.09E+11	2.13E+15	433.7563436	30178	19	A	BCL6	T	794	other_tumor_driver	2
1	0	6339013.88	1.09E+11	2.13E+15	433.6711796	30178	19	T	BCL6	C	1345	other_tumor_driver	2
1	0	6341722.365	1.09E+11	2.13E+15	433.7455999	30178	19	G	BCL6	A	1441	other_tumor_driver	2
1	0	1.17E+13	2.57E+20	5.99E+27	553153.1046	26906479	1985	T	RFC4	C	824	other_tumor_driver	2
1	0	1.17E+13	2.57E+20	5.99E+27	553154.159	26906549	1989	C	RFC4	T	846	other_tumor_driver	2
1	0	8.63E+14	1.63E+23	3.27E+31	4712802.69	231263808	4823	C	CLCN2	G	42	other_tumor_driver	2
1	0	8.71E+14	1.65E+23	3.32E+31	4734968.925	231979803	4827	-	CLCN2	CGG	1933	other_tumor_driver	2
1	0	8.71E+14	1.65E+23	3.32E+31	4734968.925	231979803	4827	-	CLCN2	CGG	1934	other_tumor_driver	2
1	0	8.63E+14	1.63E+23	3.27E+31	4712803.255	231263854	4824	A	CLCN2	G	2171	other_tumor_driver	2
1	0	8.56E+14	1.61E+23	3.21E+31	4694240.655	229480086	4818	CT	CLCN2	-	2612	other_tumor_driver	2
1	0	8.56E+14	1.61E+23	3.21E+31	4694240.655	229480086	4818	CT	CLCN2	-	2613	other_tumor_driver	2
1	0	8.63E+14	1.63E+23	3.27E+31	4712802.854	231263816	4824	C	CLCN2	T	2642	other_tumor_driver	2
1	0	7017889.641	1.26E+11	2.53E+15	460.4841115	32210	8	A	PIK3CA	G	2873	other_tumor_driver	2
1	0	7017605.734	1.26E+11	2.53E+15	460.4749377	32210	8	T	PIK3CA	A	816	other_tumor_driver	2
1	0	7017889.641	1.26E+11	2.53E+15	460.4841115	32210	8	A	PIK3CA	G	214	other_tumor_driver	2
1	0	3.81E+13	1.51E+21	6.32E+28	997124.6172	46351219	2425	A	TNFSF10	T	148	other_tumor_driver	2
1	0	6794479.497	1.22E+11	2.51E+15	449.2635441	33889	15	AG	MECOM	-	144	other_tumor_driver	2
1	0	6794479.497	1.22E+11	2.51E+15	449.2635441	33889	15	AG	MECOM	-	145	other_tumor_driver	2
1	0	6803987.188	1.22E+11	2.51E+15	449.6449343	33889	15	C	MECOM	A	1485	other_tumor_driver	2
1	0	6804026.414	1.22E+11	2.51E+15	449.6476296	33889	15	C	MECOM	T	3290	other_tumor_driver	2
1	0	3.93E+15	1.58E+24	6.74E+32	10034953.63	478960517	6358	T	CAPN7	A	2306	other_tumor_driver	2
1	0	6717423.439	1.17E+11	2.32E+15	451.6826554	32063	54	A	ATR	T	1035	other_tumor_driver	2
1	0	6717423.439	1.17E+11	2.32E+15	451.6826554	32063	54	A	ATR	T	6961	other_tumor_driver	2
1	0	6716846.338	1.17E+11	2.32E+15	451.6442752	32063	54	T	ATR	-	7878	other_tumor_driver	2
1	0	5994094.334	99917118196	1.87E+15	422.5896968	28074	16	C	XPC	A	199	other_tumor_driver	2
1	0	7079333.078	1.29E+11	2.68E+15	461.2372264	32280	58	T	XRN1	A	4149	other_tumor_driver	2
1	0	7079433.623	1.29E+11	2.68E+15	461.241477	32280	58	A	XRN1	G	4438	other_tumor_driver	2
1	0	5993716.127	99907864785	1.87E+15	422.5737412	28074	16	T	XPC	A	1376	other_tumor_driver	2
1	0	5994673.418	99933394500	1.87E+15	422.6111262	28074	16	A	XPC	T	2049	other_tumor_driver	2
1	0	5993979.73	99914295802	1.87E+15	422.5851547	28074	16	T	XPC	G	2546	other_tumor_driver	2
1	0	6970161.533	1.25E+11	2.51E+15	458.7262563	34202	14	T	TFDP2	G	500	other_tumor_driver	2
1	0	6972104.576	1.25E+11	2.52E+15	458.7763836	34202	14	C	TFDP2	G	645	other_tumor_driver	2
1	0	6970349.18	1.25E+11	2.52E+15	458.7328716	34202	14	A	TFDP2	G	886	other_tumor_driver	2
1	0	1.61E+16	1.31E+25	1.13E+34	20285642.71	966739886	8490	G	RASA2	A	1549	other_tumor_driver	2
1	0	1.61E+16	1.31E+25	1.13E+34	20285738.76	966753606	8494	A	RASA2	G	789	other_tumor_driver	2
1	0	6714267.378	1.20E+11	2.43E+15	448.8515422	35853	59	T	STAG1	-	519	other_tumor_driver	2
1	0	6728588.419	1.20E+11	2.44E+15	449.3191084	35853	59	C	STAG1	T	1314	other_tumor_driver	2
1	0	6716680.044	1.20E+11	2.43E+15	448.8819036	35853	59	AC	STAG1	-	1910	other_tumor_driver	2
1	0	6716680.044	1.20E+11	2.43E+15	448.8819036	35853	59	AC	STAG1	-	1911	other_tumor_driver	2
1	0	6727138.238	1.20E+11	2.44E+15	449.2823855	35853	59	G	STAG1	T	3333	other_tumor_driver	2
1	0	6726320.135	1.20E+11	2.44E+15	449.2580964	35853	59	G	STAG1	A	3346	other_tumor_driver	2
1	0	6600570.759	1.16E+11	2.31E+15	443.7035167	30446	27	G	GATA2	-	256	other_tumor_driver	2
1	0	6597232.207	1.16E+11	2.31E+15	443.6143151	30446	27	T	GATA2	A	638	other_tumor_driver	2
1	0	6469349.993	1.14E+11	2.26E+15	434.7559851	30446	3	-	GATA2	T	1052	other_tumor_driver	2
1	0	6597370.271	1.16E+11	2.31E+15	443.6209891	30446	27	T	GATA2	G	1379	other_tumor_driver	2
1	0	7042512.334	1.25E+11	2.47E+15	463.9410427	30167	49	C	PLXNA1	A	2844	other_tumor_driver	2
1	0	7043141.433	1.25E+11	2.47E+15	463.9572979	30167	49	C	PLXNA1	T	231	other_tumor_driver	2
1	0	7042687.327	1.25E+11	2.47E+15	463.9452033	30167	49	T	PLXNA1	G	108	other_tumor_driver	2
1	0	7042687.327	1.25E+11	2.47E+15	463.9452033	30167	49	T	PLXNA1	G	108	other_tumor_driver	2
1	0	6576505.576	1.12E+11	2.15E+15	448.8759977	26601	78	G	PPARG	A	327	other_tumor_driver	2
1	0	7232798.808	1.32E+11	2.69E+15	465.7374987	31282	27	T	MAT2A	C	885	other_tumor_driver	2
1	0	7232798.808	1.32E+11	2.69E+15	465.7374987	31282	27	T	MAT2A	C	429	other_tumor_driver	2
1	0	2.55E+16	2.62E+25	2.85E+34	25467622.66	1223332180	8926	T	ZNF638	C	5737	other_tumor_driver	2
1	0	6989465.967	1.27E+11	2.61E+15	457.6185762	35447	26	T	XPO1	A	243	other_tumor_driver	2
1	0	6990216.861	1.27E+11	2.61E+15	457.6496724	35447	26	A	XPO1	G	2950	other_tumor_driver	2
1	0	6990961.657	1.27E+11	2.61E+15	457.6750036	35447	26	C	XPO1	G	3128	other_tumor_driver	2
1	0	6989708.652	1.27E+11	2.61E+15	457.6283593	35447	26	T	XPO1	C	3149	other_tumor_driver	2
1	0	6947638.303	1.28E+11	2.69E+15	453.8596851	34762	12	G	BCL11A	A	12	other_tumor_driver	2
1	0	5.09E+15	2.33E+24	1.13E+33	11419129.3	543680119	6596	T	RTN4	G	1403	other_tumor_driver	2
1	0	1.21E+14	8.59E+21	6.45E+29	1772162.09	83969027	3106	A	FBXO11	T	1506	other_tumor_driver	2
1	0	6490609.269	1.13E+11	2.18E+15	437.9296407	29186	73	C	MSH6	A	3617	other_tumor_driver	2
1	0	6490796.359	1.13E+11	2.18E+15	437.9363228	29186	73	G	MSH6	T	2849	other_tumor_driver	2
1	0	6490609.269	1.13E+11	2.18E+15	437.9296407	29186	73	C	MSH6	A	1267	other_tumor_driver	2
1	0	6669284.514	1.19E+11	2.42E+15	445.4700922	31905	55	T	MSH2	C	2119	other_tumor_driver	2
1	0	7227702.601	1.31E+11	2.65E+15	467.7731265	30807	29	G	LRPPRC	T	224	other_tumor_driver	2
1	0	7227702.601	1.31E+11	2.65E+15	467.7731265	30807	29	G	LRPPRC	T	906	other_tumor_driver	2
1	0	7226670.516	1.31E+11	2.65E+15	467.7474402	30807	29	T	LRPPRC	A	1704	other_tumor_driver	2
1	0	7226670.516	1.31E+11	2.65E+15	467.7474402	30807	29	T	LRPPRC	A	3111	other_tumor_driver	2
1	0	6608537.743	1.15E+11	2.27E+15	446.1547842	31831	60	G	SOS1	T	270	other_tumor_driver	2
1	0	6608396.055	1.15E+11	2.27E+15	446.1491763	31831	60	T	SOS1	G	625	other_tumor_driver	2
1	0	6608537.743	1.15E+11	2.27E+15	446.1547842	31831	60	G	SOS1	T	1276	other_tumor_driver	2
1	0	6608339.793	1.15E+11	2.27E+15	446.1466082	31831	60	T	SOS1	C	1565	other_tumor_driver	2
1	0	6608467.06	1.15E+11	2.27E+15	446.1527926	31831	60	C	SOS1	T	3308	other_tumor_driver	2
1	0	6608459.704	1.15E+11	2.27E+15	446.1522685	31831	60	C	SOS1	G	3445	other_tumor_driver	2
1	0	6634910.019	1.15E+11	2.24E+15	447.8544176	29360	12	G	ALK	C	846	other_tumor_driver	2
1	0	6628338.529	1.15E+11	2.23E+15	447.6704945	29360	12	T	ALK	-	2300	other_tumor_driver	2
1	0	6796478.921	1.21E+11	2.42E+15	450.1850279	31284	21	T	DNMT3A	G	1753	other_tumor_driver	2
1	0	7043628.983	1.27E+11	2.60E+15	460.1795172	31792	16	C	CUL3	T	454	other_tumor_driver	2
1	0	7043178.623	1.27E+11	2.60E+15	460.1632315	31792	16	G	CUL3	C	1325	other_tumor_driver	2
1	0	7043939.961	1.27E+11	2.60E+15	460.1889178	31792	16	G	CUL3	T	1791	other_tumor_driver	2
1	0	7043539.189	1.27E+11	2.60E+15	460.1747506	31792	16	T	CUL3	C	2112	other_tumor_driver	2
1	0	6280430.918	1.06E+11	1.99E+15	436.661458	29178	19	C	FN1	T	576	other_tumor_driver	2
1	0	6279892.912	1.06E+11	1.99E+15	436.6423261	29178	19	T	FN1	C	3469	other_tumor_driver	2
1	0	6280400.192	1.06E+11	1.99E+15	436.6600839	29178	19	C	FN1	G	5314	other_tumor_driver	2
1	0	6280338.775	1.06E+11	1.99E+15	436.6573356	29178	19	C	FN1	A	6354	other_tumor_driver	2
1	0	6717589.436	1.19E+11	2.38E+15	444.9535203	28620	18	T	ATIC	C	1497	other_tumor_driver	2
1	0	6724589.802	1.19E+11	2.38E+15	445.1577996	28620	18	G	ATIC	T	247	other_tumor_driver	2
1	0	7387891.254	1.38E+11	2.92E+15	469.3051958	30970	26	C	BARD1	G	312	other_tumor_driver	2
1	0	7385773.933	1.38E+11	2.92E+15	469.252176	30970	26	T	BARD1	G	1949	other_tumor_driver	2
1	0	7149728.186	1.30E+11	2.68E+15	464.3529122	35747	54	A	ERBB4	T	2394	other_tumor_driver	2
1	0	7149798.044	1.30E+11	2.68E+15	464.35417	35747	54	G	ERBB4	T	3161	other_tumor_driver	2
1	0	6852815.215	1.22E+11	2.46E+15	454.4305973	36153	41	C	CASP10	A	625	other_tumor_driver	2
1	0	6162723.72	1.04E+11	1.99E+15	429.362052	29283	26	A	PMS1	G	2518	other_tumor_driver	2
1	0	9.05E+18	1.76E+29	3.61E+39	476646073.1	22818218663	30911	C	NCKAP1	G	2680	other_tumor_driver	2
1	0	3.51E+15	1.33E+24	5.36E+32	9497453.027	448871847	6338	G	ATF2	C	1000	other_tumor_driver	2
1	0	5966830.622	1.01E+11	1.96E+15	421.7991434	31515	50	G	BAZ2B	A	1437	other_tumor_driver	2
1	0	5967153.512	1.01E+11	1.96E+15	421.8131314	31515	50	A	BAZ2B	T	1680	other_tumor_driver	2
1	0	5967081.263	1.01E+11	1.96E+15	421.8099868	31515	50	C	BAZ2B	T	1682	other_tumor_driver	2
1	0	5966746.128	1.01E+11	1.96E+15	421.7983843	31515	50	T	BAZ2B	G	1848	other_tumor_driver	2
1	0	5967073.868	1.01E+11	1.96E+15	421.8094446	31515	50	C	BAZ2B	G	2230	other_tumor_driver	2
1	0	5967184.63	1.01E+11	1.96E+15	421.813782	31515	50	G	BAZ2B	T	2560	other_tumor_driver	2
1	0	5967059.082	1.01E+11	1.96E+15	421.8083603	31515	50	C	BAZ2B	A	3738	other_tumor_driver	2
1	0	5967059.082	1.01E+11	1.96E+15	421.8083603	31515	50	C	BAZ2B	A	5488	other_tumor_driver	2
1	0	6884263.67	1.21E+11	2.38E+15	459.5444472	29894	85	T	ACVR1	C	1341	other_tumor_driver	2
1	0	1.36E+15	3.21E+23	8.02E+31	5916762.276	280564370	5078	T	NR4A2	G	877	other_tumor_driver	2
1	0	2.60E+16	2.70E+25	2.97E+34	25682448.27	1254638632	9255	G	PLXNB2	T	1887	other_tumor_driver	2
1	0	2.60E+16	2.70E+25	2.97E+34	25682444.2	1254638122	9256	A	PLXNB2	G	3139	other_tumor_driver	2
1	0	2.60E+16	2.70E+25	2.97E+34	25682435.69	1254637096	9252	G	PLXNB2	A	4433	other_tumor_driver	2
1	0	5881625.543	96953654135	1.81E+15	421.0847379	32882	39	A	EP300	G	7079	other_tumor_driver	2
1	0	5880935.651	96933529000	1.80E+15	421.063125	32882	39	C	EP300	A	6643	other_tumor_driver	2
1	0	5878094.772	96856676940	1.80E+15	420.9738283	32882	39	T	EP300	C	6022	other_tumor_driver	2
1	0	5878094.772	96856676940	1.80E+15	420.9738283	32882	39	T	EP300	C	1836	other_tumor_driver	2
1	0	5880935.651	96933529000	1.80E+15	421.063125	32882	39	C	EP300	A	498	other_tumor_driver	2
1	0	5774044.714	93832408986	1.73E+15	418.0436589	32544	73	-	MYH9	A	520	other_tumor_driver	2
1	0	5826315.971	94648457208	1.74E+15	421.9274026	32544	73	C	MYH9	T	3141	other_tumor_driver	2
1	0	1.67E+14	1.38E+22	1.21E+30	2079881.059	99231118	3342	T	TOM1	C	342	other_tumor_driver	2
1	0	6348339.085	1.09E+11	2.10E+15	436.6502683	29560	14	C	SMARCB1	A	1120	other_tumor_driver	2
1	0	6348339.085	1.09E+11	2.10E+15	436.6502683	29560	14	C	SMARCB1	A	786	other_tumor_driver	2
1	0	3.92E+16	4.99E+25	6.72E+34	31557870.29	1504987362	10326	A	HIC2	G	1652	other_tumor_driver	2
1	0	6985898.167	1.25E+11	2.53E+15	459.6977113	34218	29	T	BRWD1	G	1081	other_tumor_driver	2
1	0	6986415.976	1.25E+11	2.53E+15	459.714202	34218	29	C	BRWD1	G	1871	other_tumor_driver	2
1	0	6986341.171	1.25E+11	2.53E+15	459.711924	34218	29	A	BRWD1	G	4644	other_tumor_driver	2
1	0	6986348.088	1.25E+11	2.53E+15	459.7120726	34218	29	G	BRWD1	T	5323	other_tumor_driver	2
1	0	6985467.794	1.25E+11	2.53E+15	459.6839938	34218	29	T	BRWD1	C	6300	other_tumor_driver	2
1	0	6985898.167	1.25E+11	2.53E+15	459.6977113	34218	29	T	BRWD1	G	6375	other_tumor_driver	2
1	0	6986254.285	1.25E+11	2.53E+15	459.7086556	34218	29	C	BRWD1	A	6641	other_tumor_driver	2
1	0	6986254.285	1.25E+11	2.53E+15	459.7086556	34218	29	C	BRWD1	A	6577	other_tumor_driver	2
1	0	7605286.386	1.45E+11	3.14E+15	476.4853053	36471	3	G	RUNX1	T	321	other_tumor_driver	2
1	0	5490661.771	90101425477	1.66E+15	395.5000374	26786	3	-	GNAS	T	624	other_tumor_driver	2
1	0	1.61E+17	4.16E+26	1.13E+36	63945709.09	3025373990	13518	T	ARFGEF2	A	2391	other_tumor_driver	2
1	0	1.61E+17	4.16E+26	1.13E+36	63945711.38	3025374185	13524	A	ARFGEF2	T	2369	other_tumor_driver	2
1	0	1.60E+17	4.12E+26	1.12E+36	63741465.26	3060500228	13497	AAATAAAATGACGAAAGAGCAGTAT	ARFGEF2	-	2368	other_tumor_driver	2
1	0	1.60E+17	4.12E+26	1.12E+36	63741465.26	3060500228	13497	AAATAAAATGACGAAAGAGCAGTAT	ARFGEF2	-	2367	other_tumor_driver	2
1	0	1.60E+17	4.12E+26	1.12E+36	63741465.26	3060500228	13497	AAATAAAATGACGAAAGAGCAGTAT	ARFGEF2	-	2368	other_tumor_driver	2
1	0	1.60E+17	4.12E+26	1.12E+36	63741465.26	3060500228	13497	AAATAAAATGACGAAAGAGCAGTAT	ARFGEF2	-	2369	other_tumor_driver	2
1	0	1.60E+17	4.12E+26	1.12E+36	63741465.26	3060500228	13497	AAATAAAATGACGAAAGAGCAGTAT	ARFGEF2	-	2370	other_tumor_driver	2
1	0	1.60E+17	4.12E+26	1.12E+36	63741465.26	3060500228	13497	AAATAAAATGACGAAAGAGCAGTAT	ARFGEF2	-	2371	other_tumor_driver	2
1	0	1.60E+17	4.12E+26	1.12E+36	63741465.26	3060500228	13497	AAATAAAATGACGAAAGAGCAGTAT	ARFGEF2	-	2372	other_tumor_driver	2
1	0	1.60E+17	4.12E+26	1.12E+36	63741465.26	3060500228	13497	AAATAAAATGACGAAAGAGCAGTAT	ARFGEF2	-	2373	other_tumor_driver	2
1	0	1.60E+17	4.12E+26	1.12E+36	63741465.26	3060500228	13497	AAATAAAATGACGAAAGAGCAGTAT	ARFGEF2	-	2374	other_tumor_driver	2
1	0	1.60E+17	4.12E+26	1.12E+36	63741465.26	3060500228	13497	AAATAAAATGACGAAAGAGCAGTAT	ARFGEF2	-	2375	other_tumor_driver	2
1	0	1.60E+17	4.12E+26	1.12E+36	63741465.26	3060500228	13497	AAATAAAATGACGAAAGAGCAGTAT	ARFGEF2	-	2376	other_tumor_driver	2
1	0	1.60E+17	4.12E+26	1.12E+36	63741465.26	3060500228	13497	AAATAAAATGACGAAAGAGCAGTAT	ARFGEF2	-	2377	other_tumor_driver	2
1	0	1.60E+17	4.12E+26	1.12E+36	63741465.26	3060500228	13497	AAATAAAATGACGAAAGAGCAGTAT	ARFGEF2	-	2378	other_tumor_driver	2
1	0	1.60E+17	4.12E+26	1.12E+36	63741465.26	3060500228	13497	AAATAAAATGACGAAAGAGCAGTAT	ARFGEF2	-	2379	other_tumor_driver	2
1	0	1.61E+17	4.16E+26	1.13E+36	63944659.9	3026272865	13521	A	ARFGEF2	-	2369	other_tumor_driver	2
1	0	1.61E+17	4.16E+26	1.13E+36	63944659.67	3026272856	13519	G	ARFGEF2	-	2362	other_tumor_driver	2
1	0	1.61E+17	4.16E+26	1.13E+36	63945711.52	3025374198	13523	C	ARFGEF2	T	2352	other_tumor_driver	2
1	0	1.62E+17	4.20E+26	1.15E+36	64096086.26	3084654678	13510	CAAGGTT	ARFGEF2	-	2105	other_tumor_driver	2
1	0	1.62E+17	4.20E+26	1.15E+36	64096086.26	3084654678	13510	CAAGGTT	ARFGEF2	-	2106	other_tumor_driver	2
1	0	1.62E+17	4.20E+26	1.15E+36	64096086.26	3084654678	13510	CAAGGTT	ARFGEF2	-	2107	other_tumor_driver	2
1	0	1.62E+17	4.20E+26	1.15E+36	64096086.26	3084654678	13510	CAAGGTT	ARFGEF2	-	2108	other_tumor_driver	2
1	0	1.62E+17	4.20E+26	1.15E+36	64096086.26	3084654678	13510	CAAGGTT	ARFGEF2	-	2109	other_tumor_driver	2
1	0	1.62E+17	4.20E+26	1.15E+36	64096086.26	3084654678	13510	CAAGGTT	ARFGEF2	-	2110	other_tumor_driver	2
1	0	1.62E+17	4.20E+26	1.15E+36	64096086.26	3084654678	13510	CAAGGTT	ARFGEF2	-	2111	other_tumor_driver	2
1	0	1.61E+17	4.16E+26	1.13E+36	63945711.26	3025374183	13522	A	ARFGEF2	C	1682	other_tumor_driver	2
1	0	1.61E+17	4.16E+26	1.13E+36	63945711.38	3025374185	13524	A	ARFGEF2	T	577	other_tumor_driver	2
1	0	6323865.171	1.08E+11	2.08E+15	437.0392192	32165	9	C	CHD6	T	1007	other_tumor_driver	2
1	0	6323865.171	1.08E+11	2.08E+15	437.0392192	32165	9	C	CHD6	T	1971	other_tumor_driver	2
1	0	6820605.626	1.19E+11	2.31E+15	455.4955709	28092	21	G	PLCG1	A	3324	other_tumor_driver	2
1	0	6820820.588	1.19E+11	2.31E+15	455.5039564	28092	21	C	PLCG1	T	2739	other_tumor_driver	2
1	0	6820633.182	1.19E+11	2.31E+15	455.4974206	28092	21	G	PLCG1	T	2316	other_tumor_driver	2
1	0	6928379.545	1.24E+11	2.49E+15	456.4052496	32205	33	T	DHX35	A	870	other_tumor_driver	2
1	0	6930927.112	1.24E+11	2.49E+15	456.4854348	32205	33	A	DHX35	T	746	other_tumor_driver	2
1	0	6793598.758	1.21E+11	2.45E+15	447.1672371	32205	1	-	DHX35	C	642	other_tumor_driver	2
1	0	6930947.403	1.24E+11	2.49E+15	456.4849107	32205	33	G	DHX35	T	108	other_tumor_driver	2
1	0	7059814.139	1.27E+11	2.59E+15	459.32567	31003	73	C	SRC	A	591	other_tumor_driver	2
1	0	6757592.259	1.18E+11	2.33E+15	452.8732824	29150	54	G	ASXL1	T	3966	other_tumor_driver	2
1	0	6757592.259	1.18E+11	2.33E+15	452.8732824	29150	54	G	ASXL1	T	1492	other_tumor_driver	2
1	0	6757574.279	1.18E+11	2.33E+15	452.8722861	29150	54	C	ASXL1	G	272	other_tumor_driver	2
1	0	2.16E+14	2.05E+22	2.06E+30	2361378.163	113289548	3494	C	FOXA2	T	1086	other_tumor_driver	2
1	0	4.46E+15	1.92E+24	8.75E+32	10671996.08	513503349	6659	C	DPYD	G	1168	other_tumor_driver	2
1	0	4.46E+15	1.92E+24	8.75E+32	10671996.78	513503413	6660	C	DPYD	T	680	other_tumor_driver	2
1	0	4.46E+15	1.92E+24	8.75E+32	10671996.78	513503413	6660	C	DPYD	T	2691	other_tumor_driver	2
1	0	6982836.05	1.25E+11	2.52E+15	460.3910936	32751	68	T	ARHGAP29	C	1173	other_tumor_driver	2
1	0	6001420.904	1.02E+11	1.96E+15	417.9654391	29247	80	G	FUBP1	C	1517	other_tumor_driver	2
1	0	6368779.649	1.08E+11	2.07E+15	439.7196887	29419	80	A	JAK1	T	243	other_tumor_driver	2
1	0	6336185.608	1.08E+11	2.05E+15	438.5925564	29419	80	TTG	JAK1	-	1167	other_tumor_driver	2
1	0	6336185.608	1.08E+11	2.05E+15	438.5925564	29419	80	TTG	JAK1	-	1168	other_tumor_driver	2
1	0	6336185.608	1.08E+11	2.05E+15	438.5925564	29419	80	TTG	JAK1	-	1169	other_tumor_driver	2
1	0	6376140.635	1.09E+11	2.07E+15	439.9360175	29419	80	G	JAK1	-	2164	other_tumor_driver	2
1	0	3.89E+16	4.94E+25	6.64E+34	31414810.87	1496344595	10319	C	FAF1	T	1653	other_tumor_driver	2
1	0	3.89E+16	4.94E+25	6.64E+34	31414806.25	1496344109	10315	G	FAF1	A	1782	other_tumor_driver	2
1	0	7101723.762	1.27E+11	2.54E+15	466.038544	31567	90	G	RAD54L	A	2163	other_tumor_driver	2
1	0	7100037.141	1.27E+11	2.54E+15	465.9970937	31567	90	C	RAD54L	A	44	other_tumor_driver	2
1	0	6225551.776	1.05E+11	1.98E+15	432.3894587	25603	63	A	MUTYH	G	1352	other_tumor_driver	2
1	0	6831974.742	1.21E+11	2.42E+15	454.1413264	31624	43	T	PTPRF	C	2056	other_tumor_driver	2
1	0	6832347.452	1.21E+11	2.42E+15	454.1539048	31624	43	G	PTPRF	C	1651	other_tumor_driver	2
1	0	6.00E+18	9.45E+28	1.57E+39	388530324.5	18418716281	26869	C	MACF1	T	15624	other_tumor_driver	2
1	0	6.00E+18	9.45E+28	1.57E+39	388530323.4	18418716200	26866	C	MACF1	A	12819	other_tumor_driver	2
1	0	6.00E+18	9.45E+28	1.57E+39	388530323.7	18418716225	26865	G	MACF1	A	11443	other_tumor_driver	2
1	0	6.00E+18	9.45E+28	1.57E+39	388530323.8	18418716228	26868	G	MACF1	T	10115	other_tumor_driver	2
1	0	6.00E+18	9.45E+28	1.57E+39	388530323.4	18418716200	26866	C	MACF1	A	12914	other_tumor_driver	2
1	0	6.00E+18	9.45E+28	1.57E+39	388530323.1	18418716163	26866	T	MACF1	G	11296	other_tumor_driver	2
1	0	6.01E+18	9.47E+28	1.58E+39	388797850.1	18440199716	26869	-	MACF1	G	10666	other_tumor_driver	2
1	0	5.96E+18	9.36E+28	1.56E+39	387093647.8	18358119337	26859	ACACCCAGG	MACF1	-	3288	other_tumor_driver	2
1	0	5.96E+18	9.36E+28	1.56E+39	387093647.8	18358119337	26859	ACACCCAGG	MACF1	-	3289	other_tumor_driver	2
1	0	5.96E+18	9.36E+28	1.56E+39	387093647.8	18358119337	26859	ACACCCAGG	MACF1	-	3290	other_tumor_driver	2
1	0	5.96E+18	9.36E+28	1.56E+39	387093647.8	18358119337	26859	ACACCCAGG	MACF1	-	3291	other_tumor_driver	2
1	0	5.96E+18	9.36E+28	1.56E+39	387093647.8	18358119337	26859	ACACCCAGG	MACF1	-	3292	other_tumor_driver	2
1	0	5.96E+18	9.36E+28	1.56E+39	387093647.8	18358119337	26859	ACACCCAGG	MACF1	-	3293	other_tumor_driver	2
1	0	5.96E+18	9.36E+28	1.56E+39	387093647.8	18358119337	26859	ACACCCAGG	MACF1	-	3294	other_tumor_driver	2
1	0	5.96E+18	9.36E+28	1.56E+39	387093647.8	18358119337	26859	ACACCCAGG	MACF1	-	3295	other_tumor_driver	2
1	0	5.96E+18	9.36E+28	1.56E+39	387093647.8	18358119337	26859	ACACCCAGG	MACF1	-	3296	other_tumor_driver	2
1	0	6242214.9	1.03E+11	1.91E+15	438.3567146	26079	83	C	CSF3R	T	1962	other_tumor_driver	2
1	0	6239301.28	1.03E+11	1.91E+15	438.2762148	26079	83	G	CSF3R	A	2750	other_tumor_driver	2
1	0	6690631.552	1.19E+11	2.40E+15	448.2014175	31107	57	A	THRAP3	G	1652	other_tumor_driver	2
1	0	6690631.552	1.19E+11	2.40E+15	448.2014175	31107	57	A	THRAP3	G	1652	other_tumor_driver	2
1	0	6688841.148	1.19E+11	2.40E+15	448.1618861	31107	57	C	THRAP3	T	1633	other_tumor_driver	2
1	0	6688841.148	1.19E+11	2.40E+15	448.1618861	31107	57	C	THRAP3	T	1481	other_tumor_driver	2
1	0	6609639.54	1.17E+11	2.38E+15	444.6130939	35158	54	A	CLSPN	C	75	other_tumor_driver	2
1	0	6605394.838	1.17E+11	2.38E+15	444.4927227	35158	54	T	CLSPN	A	262	other_tumor_driver	2
1	0	6609646.476	1.17E+11	2.38E+15	444.6136094	35158	54	A	CLSPN	G	4095	other_tumor_driver	2
1	0	6837276.614	1.23E+11	2.52E+15	451.0326876	31985	46	A	SFPQ	T	843	other_tumor_driver	2
1	0	6748585.544	1.18E+11	2.31E+15	452.4828752	29342	52	G	PTPRU	T	2504	other_tumor_driver	2
1	0	6748216.443	1.18E+11	2.31E+15	452.4720264	29342	52	C	PTPRU	A	2412	other_tumor_driver	2
1	0	6749169.069	1.18E+11	2.31E+15	452.4984408	29342	52	C	PTPRU	T	348	other_tumor_driver	2
1	0	6589834.138	1.13E+11	2.18E+15	449.0501409	28717	52	C	RUNX3	G	214	other_tumor_driver	2
1	0	6589695.335	1.13E+11	2.18E+15	449.0447797	28717	52	C	RUNX3	A	285	other_tumor_driver	2
1	0	1.12E+17	2.43E+26	5.57E+35	53300542.95	2565387174	12515	T	AHCTF1	G	40	other_tumor_driver	2
1	0	1.12E+17	2.43E+26	5.57E+35	53300553.76	2565388569	12517	G	AHCTF1	T	1557	other_tumor_driver	2
1	0	4.06E+17	1.67E+27	7.23E+36	101291918.7	4942474802	16076	G	EPHB2	A	1069	other_tumor_driver	2
1	0	4.06E+17	1.67E+27	7.23E+36	101291924.7	4942475490	16080	C	EPHB2	T	1044	other_tumor_driver	2
1	0	5652474.989	91336044725	1.67E+15	412.4500482	29366	37	C	EIF4G3	T	1125	other_tumor_driver	2
1	0	5634111.683	90818183998	1.65E+15	411.8942169	29366	37	T	EIF4G3	-	1706	other_tumor_driver	2
1	0	5651917.728	91318376954	1.67E+15	412.4324096	29366	37	T	EIF4G3	C	1638	other_tumor_driver	2
1	0	5652310.635	91332224625	1.67E+15	412.4415181	29366	37	G	EIF4G3	A	1903	other_tumor_driver	2
1	0	5651649.612	91309819121	1.67E+15	412.4243133	29366	37	T	EIF4G3	A	3051	other_tumor_driver	2
1	0	5652446.476	91335416055	1.67E+15	412.4478795	29366	37	C	EIF4G3	A	3776	other_tumor_driver	2
1	0	6112345.948	1.02E+11	1.92E+15	426.9259104	27437	7	C	PRKCZ	T	1597	other_tumor_driver	2
1	0	6856581.138	1.21E+11	2.43E+15	456.2697709	30445	65	C	CR1	G	7054	other_tumor_driver	2
1	0	6858273.016	1.21E+11	2.43E+15	456.3025975	30594	65	G	CR1	T	6866	other_tumor_driver	2
1	0	6855201.33	1.21E+11	2.43E+15	456.2386828	30445	65	T	CR1	A	6427	other_tumor_driver	2
1	0	6853160.297	1.21E+11	2.42E+15	456.2001295	30445	65	G	CR1	A	5525	other_tumor_driver	2
1	0	6112345.948	1.02E+11	1.92E+15	426.9259104	27437	7	C	PRKCZ	T	581	other_tumor_driver	2
1	0	6854836.873	1.21E+11	2.42E+15	456.2342855	30445	65	G	CR1	C	1003	other_tumor_driver	2
1	0	6983373.073	1.24E+11	2.50E+15	460.9676501	36822	65	G	PIK3C2B	T	2150	other_tumor_driver	2
1	0	6983194.742	1.24E+11	2.50E+15	460.960957	36822	65	G	PIK3C2B	C	3060	other_tumor_driver	2
1	0	6982666.302	1.24E+11	2.50E+15	460.9464169	36822	65	T	PIK3C2B	G	4317	other_tumor_driver	2
1	0	6313213.891	1.07E+11	2.05E+15	437.3437245	29631	60	G	PTPRC	T	3601	other_tumor_driver	2
1	0	6313473.139	1.07E+11	2.05E+15	437.3523822	29631	60	C	PTPRC	T	2346	other_tumor_driver	2
1	0	6301934.568	1.07E+11	2.05E+15	436.9611489	29631	60	A	PTPRC	-	1643	other_tumor_driver	2
1	0	6313066.505	1.07E+11	2.05E+15	437.3381704	29631	60	C	PTPRC	A	1611	other_tumor_driver	2
1	0	6313348.334	1.07E+11	2.05E+15	437.3492785	29631	60	A	PTPRC	T	1480	other_tumor_driver	2
1	0	6313348.334	1.07E+11	2.05E+15	437.3492785	29631	60	A	PTPRC	T	1088	other_tumor_driver	2
1	0	6313189.908	1.07E+11	2.05E+15	437.3420909	29631	60	G	PTPRC	C	1086	other_tumor_driver	2
1	0	3.29E+17	1.21E+27	4.75E+36	91081021.15	4387555739	15011	A	ASPM	T	3354	other_tumor_driver	2
1	0	3.29E+17	1.21E+27	4.75E+36	91081021.09	4387555738	15010	A	ASPM	G	3845	other_tumor_driver	2
1	0	3.29E+17	1.21E+27	4.75E+36	91081018.53	4387555486	15006	T	ASPM	C	3847	other_tumor_driver	2
1	0	3.29E+17	1.21E+27	4.75E+36	91081021.09	4387555738	15010	A	ASPM	G	3901	other_tumor_driver	2
1	0	3.29E+17	1.21E+27	4.75E+36	91081022.91	4387555952	15009	C	ASPM	G	9549	other_tumor_driver	2
1	0	3.29E+17	1.21E+27	4.75E+36	91081021.09	4387555738	15010	A	ASPM	G	10275	other_tumor_driver	2
1	0	5700813.803	93673442438	1.72E+15	407.5447177	25337	41	A	SDHB	G	632	other_tumor_driver	2
1	0	2.54E+15	8.26E+23	2.84E+32	8071878.872	388712588	5913	G	EPHA2	A	2298	other_tumor_driver	2
1	0	5901027.367	96636958072	1.78E+15	423.5850764	30088	66	C	SPEN	G	9341	other_tumor_driver	2
1	0	5901025.058	96636918059	1.78E+15	423.5852185	30088	66	A	SPEN	T	7325	other_tumor_driver	2
1	0	5901044.195	96637308264	1.78E+15	423.5860002	30088	66	C	SPEN	T	6706	other_tumor_driver	2
1	0	5901015.383	96636711448	1.78E+15	423.5845079	30088	66	A	SPEN	C	5839	other_tumor_driver	2
1	0	5900971.087	96635595320	1.78E+15	423.5823049	30088	66	G	SPEN	A	5260	other_tumor_driver	2
1	0	5900900.265	96633553539	1.78E+15	423.5800308	30088	66	T	SPEN	C	5259	other_tumor_driver	2
1	0	5901044.195	96637308264	1.78E+15	423.5860002	30088	66	C	SPEN	T	3803	other_tumor_driver	2
1	0	5900900.265	96633553539	1.78E+15	423.5800308	30088	66	T	SPEN	C	3482	other_tumor_driver	2
1	0	5900971.087	96635595320	1.78E+15	423.5823049	30088	66	G	SPEN	A	3385	other_tumor_driver	2
1	0	5901044.195	96637308264	1.78E+15	423.5860002	30088	66	C	SPEN	T	2770	other_tumor_driver	2
1	0	5901015.383	96636711448	1.78E+15	423.5845079	30088	66	A	SPEN	C	2588	other_tumor_driver	2
1	0	3.48E+13	1.31E+21	5.24E+28	954553.0983	44412389	2292	A	MNDA	G	188	other_tumor_driver	2
1	0	6140641.459	1.03E+11	1.96E+15	429.6460106	27567	49	T	FCRL4	C	502	other_tumor_driver	2
1	0	6140641.459	1.03E+11	1.96E+15	429.6460106	27567	49	T	FCRL4	C	554	other_tumor_driver	2
1	0	6138686.985	1.03E+11	1.96E+15	429.5896608	27567	49	G	FCRL4	A	884	other_tumor_driver	2
1	0	6839092.363	1.21E+11	2.37E+15	452.1090626	27539	89	C	NTRK1	A	1467	other_tumor_driver	2
1	0	6835001.498	1.21E+11	2.37E+15	451.9058805	27539	89	C	NTRK1	-	1396	other_tumor_driver	2
1	0	6839306.601	1.21E+11	2.37E+15	452.1151903	27539	89	T	NTRK1	C	1124	other_tumor_driver	2
1	0	6839092.363	1.21E+11	2.37E+15	452.1090626	27539	89	C	NTRK1	A	1007	other_tumor_driver	2
1	0	3.00E+15	1.06E+24	3.93E+32	8780266.324	421407007	5978	C	ARHGEF2	G	993	other_tumor_driver	2
1	0	2.22E+12	2.13E+19	2.17E+26	242322.3138	11794636	1330	GAGCCAGGCTGTACCAAGGTCCCT	SPRR3	-	219	other_tumor_driver	2
1	0	2.22E+12	2.13E+19	2.17E+26	242322.3138	11794636	1330	GAGCCAGGCTGTACCAAGGTCCCT	SPRR3	-	220	other_tumor_driver	2
1	0	2.22E+12	2.13E+19	2.17E+26	242322.3138	11794636	1330	GAGCCAGGCTGTACCAAGGTCCCT	SPRR3	-	221	other_tumor_driver	2
1	0	2.22E+12	2.13E+19	2.17E+26	242322.3138	11794636	1330	GAGCCAGGCTGTACCAAGGTCCCT	SPRR3	-	222	other_tumor_driver	2
1	0	2.22E+12	2.13E+19	2.17E+26	242322.3138	11794636	1330	GAGCCAGGCTGTACCAAGGTCCCT	SPRR3	-	223	other_tumor_driver	2
1	0	2.22E+12	2.13E+19	2.17E+26	242322.3138	11794636	1330	GAGCCAGGCTGTACCAAGGTCCCT	SPRR3	-	224	other_tumor_driver	2
1	0	2.22E+12	2.13E+19	2.17E+26	242322.3138	11794636	1330	GAGCCAGGCTGTACCAAGGTCCCT	SPRR3	-	225	other_tumor_driver	2
1	0	2.22E+12	2.13E+19	2.17E+26	242322.3138	11794636	1330	GAGCCAGGCTGTACCAAGGTCCCT	SPRR3	-	226	other_tumor_driver	2
1	0	2.22E+12	2.13E+19	2.17E+26	242322.3138	11794636	1330	GAGCCAGGCTGTACCAAGGTCCCT	SPRR3	-	227	other_tumor_driver	2
1	0	2.22E+12	2.13E+19	2.17E+26	242322.3138	11794636	1330	GAGCCAGGCTGTACCAAGGTCCCT	SPRR3	-	228	other_tumor_driver	2
1	0	2.22E+12	2.13E+19	2.17E+26	242322.3138	11794636	1330	GAGCCAGGCTGTACCAAGGTCCCT	SPRR3	-	229	other_tumor_driver	2
1	0	2.22E+12	2.13E+19	2.17E+26	242322.3138	11794636	1330	GAGCCAGGCTGTACCAAGGTCCCT	SPRR3	-	230	other_tumor_driver	2
1	0	2.22E+12	2.13E+19	2.17E+26	242322.3138	11794636	1330	GAGCCAGGCTGTACCAAGGTCCCT	SPRR3	-	231	other_tumor_driver	2
1	0	2.22E+12	2.13E+19	2.17E+26	242322.3138	11794636	1330	GAGCCAGGCTGTACCAAGGTCCCT	SPRR3	-	232	other_tumor_driver	2
1	0	2.22E+12	2.13E+19	2.17E+26	242322.3138	11794636	1330	GAGCCAGGCTGTACCAAGGTCCCT	SPRR3	-	233	other_tumor_driver	2
1	0	2.22E+12	2.13E+19	2.17E+26	242322.3138	11794636	1330	GAGCCAGGCTGTACCAAGGTCCCT	SPRR3	-	234	other_tumor_driver	2
1	0	2.22E+12	2.13E+19	2.17E+26	242322.3138	11794636	1330	GAGCCAGGCTGTACCAAGGTCCCT	SPRR3	-	235	other_tumor_driver	2
1	0	2.22E+12	2.13E+19	2.17E+26	242322.3138	11794636	1330	GAGCCAGGCTGTACCAAGGTCCCT	SPRR3	-	236	other_tumor_driver	2
1	0	2.22E+12	2.13E+19	2.17E+26	242322.3138	11794636	1330	GAGCCAGGCTGTACCAAGGTCCCT	SPRR3	-	237	other_tumor_driver	2
1	0	2.22E+12	2.13E+19	2.17E+26	242322.3138	11794636	1330	GAGCCAGGCTGTACCAAGGTCCCT	SPRR3	-	238	other_tumor_driver	2
1	0	2.22E+12	2.13E+19	2.17E+26	242322.3138	11794636	1330	GAGCCAGGCTGTACCAAGGTCCCT	SPRR3	-	239	other_tumor_driver	2
1	0	2.22E+12	2.13E+19	2.17E+26	242322.3138	11794636	1330	GAGCCAGGCTGTACCAAGGTCCCT	SPRR3	-	240	other_tumor_driver	2
1	0	2.22E+12	2.13E+19	2.17E+26	242322.3138	11794636	1330	GAGCCAGGCTGTACCAAGGTCCCT	SPRR3	-	241	other_tumor_driver	2
1	0	2.22E+12	2.13E+19	2.17E+26	242322.3138	11794636	1330	GAGCCAGGCTGTACCAAGGTCCCT	SPRR3	-	242	other_tumor_driver	2
1	0	6293816.191	1.07E+11	2.07E+15	434.0931901	29582	4	C	SETDB1	T	2101	other_tumor_driver	2
1	0	5.95E+14	9.34E+22	1.55E+31	3918011.699	184768725	4498	C	TXNIP	G	1015	other_tumor_driver	2
1	0	5.95E+14	9.34E+22	1.55E+31	3917772.377	184733509	4495	G	TXNIP	A	580	other_tumor_driver	2
1	0	5.91E+14	9.22E+22	1.52E+31	3904380.791	183521083	4495	AAG	TXNIP	-	498	other_tumor_driver	2
1	0	5.91E+14	9.22E+22	1.52E+31	3904380.791	183521083	4495	AAG	TXNIP	-	499	other_tumor_driver	2
1	0	5.91E+14	9.22E+22	1.52E+31	3904380.791	183521083	4495	AAG	TXNIP	-	500	other_tumor_driver	2
1	0	5.95E+14	9.34E+22	1.55E+31	3918011.121	184768663	4499	A	TXNIP	G	110	other_tumor_driver	2
1	0	5.95E+14	9.34E+22	1.55E+31	3918010.293	184768597	4496	C	TXNIP	A	26	other_tumor_driver	2
1	0	7272321.94	1.32E+11	2.68E+15	470.6655588	34305	20	C	NOTCH2	G	435	other_tumor_driver	2
1	0	7271705.752	1.31E+11	2.68E+15	470.6463843	34305	20	T	NOTCH2	C	534	other_tumor_driver	2
1	0	7272147.425	1.32E+11	2.68E+15	470.6592696	34305	20	G	NOTCH2	A	2124	other_tumor_driver	2
1	0	7272453.498	1.32E+11	2.68E+15	470.6698539	34305	20	C	NOTCH2	T	4229	other_tumor_driver	2
1	0	6922929.363	1.22E+11	2.43E+15	459.0889786	28646	78	T	ATP1A1	C	1593	other_tumor_driver	2
1	0	6926149.537	1.23E+11	2.44E+15	459.2026476	28646	78	A	ATP1A1	G	1171	other_tumor_driver	2
1	0	6913970.613	1.24E+11	2.51E+15	454.2590089	31557	24	T	CSDE1	C	2742	other_tumor_driver	2
1	0	6960958.368	1.26E+11	2.58E+15	455.702007	30490	7	C	CLCC1	T	1615	other_tumor_driver	2
1	0	4.60E+16	6.34E+25	9.25E+34	34194250.04	1637287044	10355	G	GPSM2	A	1777	other_tumor_driver	2
1	0	1.28E+14	9.28E+21	7.09E+29	1827702.646	85081138	3090	C	TRIP10	G	1198	other_tumor_driver	2
1	0	1.28E+14	9.28E+21	7.09E+29	1827703.864	85081139	3091	C	TRIP10	T	666	other_tumor_driver	2
1	0	6198409.312	1.04E+11	1.95E+15	433.4307228	29204	83	CAG	MYH14	-	6096	other_tumor_driver	2
1	0	6198409.312	1.04E+11	1.95E+15	433.4307228	29204	83	CAG	MYH14	-	6097	other_tumor_driver	2
1	0	6198409.312	1.04E+11	1.95E+15	433.4307228	29204	83	CAG	MYH14	-	6098	other_tumor_driver	2
1	0	6213233.748	1.04E+11	1.96E+15	433.9555479	29204	83	C	MYH14	G	5985	other_tumor_driver	2
1	0	6213242.526	1.04E+11	1.96E+15	433.9561897	29204	83	C	MYH14	T	2337	other_tumor_driver	2
1	0	6210224.897	1.04E+11	1.95E+15	433.8485678	29204	83	G	MYH14	-	953	other_tumor_driver	2
1	0	6810411.122	1.20E+11	2.36E+15	455.0215315	31253	66	C	ARHGAP35	A	2632	other_tumor_driver	2
1	0	7687503.419	1.46E+11	3.16E+15	477.8836742	33604	40	T	ERCC1	C	711	other_tumor_driver	2
1	0	7690931.253	1.47E+11	3.16E+15	477.9645332	33604	40	G	ERCC1	T	792	other_tumor_driver	2
1	0	6256831.809	1.05E+11	1.99E+15	436.397847	27186	65	C	ERCC2	T	160	other_tumor_driver	2
1	0	6256831.809	1.05E+11	1.99E+15	436.397847	27186	65	C	ERCC2	T	1662	other_tumor_driver	2
1	0	6241231.408	1.06E+11	2.01E+15	431.0391907	26943	53	G	CBLC	C	637	other_tumor_driver	2
1	0	6434468.558	1.09E+11	2.09E+15	442.7624674	30598	46	G	CIC	C	3543	other_tumor_driver	2
1	0	6434403.582	1.09E+11	2.09E+15	442.7588431	30598	46	T	CIC	A	479	other_tumor_driver	2
1	0	6517795.024	1.13E+11	2.20E+15	442.8032228	28953	72	T	CD79A	C	597	other_tumor_driver	2
1	0	7318371.975	1.33E+11	2.72E+15	472.2316637	29936	55	A	AKT2	G	1897	other_tumor_driver	2
1	0	3.35E+14	3.94E+22	4.90E+30	2943935.065	140760461	3845	C	MAP4K1	T	158	other_tumor_driver	2
1	0	6879351.988	1.23E+11	2.49E+15	453.8235229	30136	59	G	CEBPA	A	900	other_tumor_driver	2
1	0	6891409.612	1.24E+11	2.50E+15	454.1551829	30136	59	G	CEBPA	T	909	other_tumor_driver	2
1	0	6796863.439	1.20E+11	2.38E+15	454.2173579	30659	76	T	GNA11	-	1213	other_tumor_driver	2
1	0	1.48E+13	3.68E+20	9.71E+27	622819.4623	30814011	2102	A	RPSAP58	G	136	other_tumor_driver	2
1	0	6459556.661	1.10E+11	2.11E+15	443.9299375	29405	78	C	PIK3R2	A	1705	other_tumor_driver	2
1	0	7110381.878	1.27E+11	2.56E+15	463.7124774	31904	1	-	JAK3	C	252	other_tumor_driver	2
1	0	7199971.311	1.29E+11	2.59E+15	469.6941167	31904	69	G	JAK3	T	267	other_tumor_driver	2
1	0	7197542.204	1.29E+11	2.59E+15	469.6189695	31904	69	G	JAK3	C	976	other_tumor_driver	2
1	0	7198829.76	1.29E+11	2.59E+15	469.6607359	31904	69	A	JAK3	G	2144	other_tumor_driver	2
1	0	6616424.176	1.19E+11	2.43E+15	438.7155798	33930	27	G	CALR	T	925	other_tumor_driver	2
1	0	7.81E+15	4.45E+24	2.68E+33	14120344.12	682915155	7456	G	TNPO2	C	202	other_tumor_driver	2
1	0	7.81E+15	4.45E+24	2.68E+33	14120345.69	682915158	7459	C	TNPO2	T	828	other_tumor_driver	2
1	0	6582836.508	1.13E+11	2.19E+15	448.5958073	29327	81	C	STK11	T	522	other_tumor_driver	2
1	0	6582836.508	1.13E+11	2.19E+15	448.5958073	29327	81	C	STK11	T	522	other_tumor_driver	2
1	0	5786756.772	94949166544	1.76E+15	417.2790021	28906	48	C	SMARCA4	A	4113	other_tumor_driver	2
1	0	5786756.772	94949166544	1.76E+15	417.2790021	28906	48	C	SMARCA4	A	2738	other_tumor_driver	2
1	0	5787114.305	94962506545	1.77E+15	417.2885931	28906	48	G	SMARCA4	T	1917	other_tumor_driver	2
1	0	5787863.673	94989712411	1.77E+15	417.3074605	28906	48	A	SMARCA4	C	1599	other_tumor_driver	2
1	0	5717779.435	93877264445	1.75E+15	412.1377918	28906	2	-	SMARCA4	GAA	1156	other_tumor_driver	2
1	0	5717779.435	93877264445	1.75E+15	412.1377918	28906	2	-	SMARCA4	GAA	1157	other_tumor_driver	2
1	0	5787088.52	94961818741	1.77E+15	417.2870208	28906	48	G	SMARCA4	C	1093	other_tumor_driver	2
1	0	1.12E+17	2.42E+26	5.50E+35	53345042.08	2567922452	12722	G	NEDD4L	A	1833	other_tumor_driver	2
1	0	1.12E+17	2.42E+26	5.50E+35	53345042.08	2567922452	12722	G	NEDD4L	A	651	other_tumor_driver	2
1	0	9.44E+16	1.86E+26	3.89E+35	48970133.29	2305794742	12141	G	TCF4	A	885	other_tumor_driver	2
1	0	6692626.819	1.17E+11	2.29E+15	450.6697155	30252	49	C	DCC	A	3688	other_tumor_driver	2
1	0	6692663.554	1.17E+11	2.29E+15	450.6719555	30252	49	C	DCC	G	2520	other_tumor_driver	2
1	0	8060184.049	1.54E+11	3.32E+15	493.4331897	33308	18	T	SMAD4	-	1839	other_tumor_driver	2
1	0	7028425.51	1.25E+11	2.51E+15	461.475	28147	69	C	SETBP1	A	1602	other_tumor_driver	2
1	0	7030808.478	1.26E+11	2.51E+15	461.5425466	28147	69	G	SETBP1	A	1601	other_tumor_driver	2
1	0	7035839.252	1.26E+11	2.52E+15	461.6916149	28147	69	C	SETBP1	T	1190	other_tumor_driver	2
1	0	7033345.022	1.26E+11	2.52E+15	461.6194099	28147	69	C	SETBP1	G	69	other_tumor_driver	2
1	0	7033345.022	1.26E+11	2.52E+15	461.6194099	28147	69	C	SETBP1	G	68	other_tumor_driver	2
1	0	6494320.217	1.11E+11	2.12E+15	445.4181477	28387	77	T	PER1	A	2224	other_tumor_driver	2
1	0	6495437.371	1.11E+11	2.12E+15	445.4472466	28387	77	T	PER1	C	2564	other_tumor_driver	2
1	0	6272866.038	1.05E+11	1.99E+15	437.2579962	28468	67	C	CHD3	T	3597	other_tumor_driver	2
1	0	6271703.186	1.05E+11	1.99E+15	437.2137923	28468	67	T	CHD3	A	2423	other_tumor_driver	2
1	0	6271268.803	1.05E+11	1.99E+15	437.1986982	28468	67	C	CHD3	A	2233	other_tumor_driver	2
1	0	7452237.562	1.39E+11	2.95E+15	469.9765543	33913	2	G	TP53	A	291	other_tumor_driver	2
1	0	7444262.233	1.39E+11	2.94E+15	469.8060904	33913	2	C	TP53	A	1053	other_tumor_driver	2
1	0	7589736.063	1.43E+11	3.03E+15	476.4800605	32367	44	G	SRSF2	A	385	other_tumor_driver	2
1	0	5832375.863	97122515025	1.84E+15	417.4244634	32153	30	C	BPTF	G	7975	other_tumor_driver	2
1	0	5832221.405	97118845277	1.84E+15	417.4179764	32153	30	G	BPTF	A	7974	other_tumor_driver	2
1	0	5832492.009	97125356017	1.84E+15	417.4288935	32153	30	C	BPTF	T	7363	other_tumor_driver	2
1	0	5832274.739	97119968140	1.84E+15	417.4212199	32153	30	A	BPTF	T	5128	other_tumor_driver	2
1	0	6695822.959	1.18E+11	2.37E+15	450.3576534	33471	82	C	AXIN2	T	274	other_tumor_driver	2
1	0	6695707.587	1.18E+11	2.37E+15	450.3533233	33471	82	G	AXIN2	T	2106	other_tumor_driver	2
1	0	2.69E+16	2.85E+25	3.18E+34	26189228.19	1265957859	9511	T	SMURF2	C	743	other_tumor_driver	2
1	0	2.69E+16	2.85E+25	3.18E+34	26189286.87	1265957864	9516	A	SMURF2	T	808	other_tumor_driver	2
1	0	2.69E+16	2.85E+25	3.18E+34	26189286.52	1265957860	9512	G	SMURF2	C	1585	other_tumor_driver	2
1	0	2.69E+16	2.85E+25	3.18E+34	26189286.87	1265957864	9516	A	SMURF2	T	2109	other_tumor_driver	2
1	0	6131786.826	1.03E+11	1.94E+15	431.333411	28115	79	C	CD79B	T	15	other_tumor_driver	2
1	0	6919009.557	1.24E+11	2.50E+15	457.6715822	31076	75	G	BRIP1	A	713	other_tumor_driver	2
1	0	6630423.311	1.16E+11	2.29E+15	447.6105169	36097	40	C	USP6	A	2973	other_tumor_driver	2
1	0	6630803.975	1.16E+11	2.29E+15	447.6243764	36097	40	A	USP6	G	2029	other_tumor_driver	2
1	0	6630423.311	1.16E+11	2.29E+15	447.6105169	36097	40	C	USP6	A	525	other_tumor_driver	2
1	0	6630502.95	1.16E+11	2.29E+15	447.6127298	36097	40	G	USP6	A	140	other_tumor_driver	2
1	0	7321438.837	1.35E+11	2.84E+15	469.3627485	32142	58	A	COL1A1	T	2631	other_tumor_driver	2
1	0	7319422.455	1.35E+11	2.83E+15	469.3133231	32142	58	A	COL1A1	G	2892	other_tumor_driver	2
1	0	6852848.588	1.24E+11	2.56E+15	450.7797657	34955	11	T	KANSL1	C	1098	other_tumor_driver	2
1	0	6853501.008	1.24E+11	2.56E+15	450.8050945	34955	11	C	KANSL1	G	1175	other_tumor_driver	2
1	0	6853435.904	1.24E+11	2.56E+15	450.801993	34955	11	G	KANSL1	C	2378	other_tumor_driver	2
1	0	5813087.064	95215318918	1.76E+15	418.0480732	27220	23	G	BRCA1	C	1294	other_tumor_driver	2
1	0	6957705.797	1.24E+11	2.46E+15	458.3658185	30096	6	G	CNTNAP1	C	3422	other_tumor_driver	2
1	0	6957705.797	1.24E+11	2.46E+15	458.3658185	30096	6	G	CNTNAP1	C	2605	other_tumor_driver	2
1	0	6957724.805	1.24E+11	2.46E+15	458.3673908	30096	6	G	CNTNAP1	T	1139	other_tumor_driver	2
1	0	6924356.706	1.24E+11	2.49E+15	456.0501383	30014	6	G	STAT3	A	1539	other_tumor_driver	2
1	0	7058217.991	1.27E+11	2.56E+15	462.2385561	30329	64	G	STAT5B	C	457	other_tumor_driver	2
1	0	7058471.216	1.27E+11	2.56E+15	462.2494113	30329	64	C	STAT5B	T	564	other_tumor_driver	2
1	0	7058300.416	1.27E+11	2.56E+15	462.2438975	30329	64	A	STAT5B	G	1935	other_tumor_driver	2
1	0	6879960.751	1.24E+11	2.51E+15	454.4339216	28168	53	G	SMARCE1	A	133	other_tumor_driver	2
1	0	6870964.578	1.23E+11	2.51E+15	453.9625768	28168	53	CCT	SMARCE1	-	223	other_tumor_driver	2
1	0	6870964.578	1.23E+11	2.51E+15	453.9625768	28168	53	CCT	SMARCE1	-	224	other_tumor_driver	2
1	0	6870964.578	1.23E+11	2.51E+15	453.9625768	28168	53	CCT	SMARCE1	-	225	other_tumor_driver	2
1	0	6627825.252	1.16E+11	2.31E+15	447.5714649	34381	54	G	IKZF3	T	837	other_tumor_driver	2
1	0	6581863.3	1.14E+11	2.20E+15	446.5431477	29229	38	A	ERBB2	G	3341	other_tumor_driver	2
1	0	6581672.21	1.14E+11	2.20E+15	446.53301	29229	38	G	ERBB2	C	1946	other_tumor_driver	2
1	0	6581782.057	1.14E+11	2.20E+15	446.5388298	29229	38	C	ERBB2	T	1794	other_tumor_driver	2
1	0	6487785.658	1.12E+11	2.17E+15	439.9684003	29229	1	-	ERBB2	C	1161	other_tumor_driver	2
1	0	6581660.5	1.14E+11	2.20E+15	446.5320713	29229	38	G	ERBB2	A	655	other_tumor_driver	2
1	0	6483017.919	1.14E+11	2.26E+15	440.6868085	33267	40	G	CDK12	A	3298	other_tumor_driver	2
1	0	6482999.06	1.14E+11	2.26E+15	440.6870199	33267	40	T	CDK12	G	1946	other_tumor_driver	2
1	0	6482511.478	1.14E+11	2.26E+15	440.6765556	33267	40	C	CDK12	A	288	other_tumor_driver	2
1	0	2.01E+17	5.81E+26	1.77E+36	71379137.48	3402202783	14182	T	ACACA	C	470	other_tumor_driver	2
1	0	2.01E+17	5.81E+26	1.77E+36	71379137.48	3402202783	14182	T	ACACA	C	2867	other_tumor_driver	2
1	0	2.01E+17	5.81E+26	1.77E+36	71379141.5	3402203217	14186	C	ACACA	T	3474	other_tumor_driver	2
1	0	2.01E+17	5.81E+26	1.77E+36	71379141.53	3402203223	14185	G	ACACA	T	4593	other_tumor_driver	2
1	0	2.01E+17	5.81E+26	1.77E+36	71379190	3402209965	14186	A	ACACA	G	5786	other_tumor_driver	2
1	0	7075963.275	1.28E+11	2.62E+15	458.946204	31210	17	A	SUZ12	C	1430	other_tumor_driver	2
1	0	7069445.954	1.28E+11	2.61E+15	458.7797846	31210	17	T	SUZ12	A	1013	other_tumor_driver	2
1	0	6971719.349	1.27E+11	2.59E+15	451.9871677	31210	17	-	SUZ12	A	991	other_tumor_driver	2
1	0	7056187.481	1.28E+11	2.61E+15	458.3834742	31210	17	T	SUZ12	-	980	other_tumor_driver	2
1	0	7076326.555	1.28E+11	2.62E+15	458.9574276	31210	17	A	SUZ12	T	667	other_tumor_driver	2
1	0	6968179.551	1.24E+11	2.51E+15	459.6368826	35478	64	T	NF1	C	6853	other_tumor_driver	2
1	0	6965518.426	1.24E+11	2.51E+15	459.5754826	35478	64	G	NF1	A	2442	other_tumor_driver	2
1	0	6968321.742	1.24E+11	2.51E+15	459.641715	35478	64	A	NF1	G	1213	other_tumor_driver	2
1	0	6302723.404	1.05E+11	1.96E+15	440.2861779	27878	76	T	PRPF8	G	208	other_tumor_driver	2
1	0	6301488.255	1.05E+11	1.96E+15	440.2492894	27878	76	G	PRPF8	C	862	other_tumor_driver	2
1	0	6300199.16	1.05E+11	1.96E+15	440.2088935	27878	76	G	PRPF8	A	1373	other_tumor_driver	2
1	0	6300199.16	1.05E+11	1.96E+15	440.2088935	27878	76	G	PRPF8	A	2653	other_tumor_driver	2
1	0	6302810.067	1.05E+11	1.96E+15	440.2896853	27878	76	GTAAGT	PRPF8	-	5624	other_tumor_driver	2
1	0	6302810.067	1.05E+11	1.96E+15	440.2896853	27878	76	GTAAGT	PRPF8	-	5625	other_tumor_driver	2
1	0	6302810.067	1.05E+11	1.96E+15	440.2896853	27878	76	GTAAGT	PRPF8	-	5626	other_tumor_driver	2
1	0	6302810.067	1.05E+11	1.96E+15	440.2896853	27878	76	GTAAGT	PRPF8	-	5627	other_tumor_driver	2
1	0	6302810.067	1.05E+11	1.96E+15	440.2896853	27878	76	GTAAGT	PRPF8	-	5628	other_tumor_driver	2
1	0	6302810.067	1.05E+11	1.96E+15	440.2896853	27878	76	GTAAGT	PRPF8	-	5629	other_tumor_driver	2
1	0	7360463.856	1.33E+11	2.72E+15	474.5794071	31334	82	C	FANCA	G	343	other_tumor_driver	2
1	0	7360760.518	1.33E+11	2.72E+15	474.5884377	31334	82	C	FANCA	T	2054	other_tumor_driver	2
1	0	7360760.518	1.33E+11	2.72E+15	474.5884377	31334	82	C	FANCA	T	2410	other_tumor_driver	2
1	0	7360179.127	1.33E+11	2.72E+15	474.5711828	31334	82	G	FANCA	T	3783	other_tumor_driver	2
1	0	1.21E+17	2.72E+26	6.44E+35	55421505.91	2645960393	12656	G	PLCG2	A	2288	other_tumor_driver	2
1	0	1.21E+17	2.72E+26	6.44E+35	55421512.02	2645961138	12659	C	PLCG2	G	1299	other_tumor_driver	2
1	0	6410345.742	1.12E+11	2.23E+15	437.8166099	33362	48	T	ZFHX3	A	1031	other_tumor_driver	2
1	0	6410923.985	1.12E+11	2.23E+15	437.8360342	33362	48	C	ZFHX3	T	1419	other_tumor_driver	2
1	0	6410444.649	1.12E+11	2.23E+15	437.8212851	33362	48	G	ZFHX3	T	1464	other_tumor_driver	2
1	0	6410274.48	1.12E+11	2.23E+15	437.8137714	33362	48	G	ZFHX3	A	2568	other_tumor_driver	2
1	0	6410444.649	1.12E+11	2.23E+15	437.8212851	33362	48	G	ZFHX3	T	2673	other_tumor_driver	2
1	0	6410123.9	1.12E+11	2.23E+15	437.8101537	33362	48	C	ZFHX3	A	5456	other_tumor_driver	2
1	0	6410398.317	1.12E+11	2.23E+15	437.8196154	33362	48	A	ZFHX3	T	5775	other_tumor_driver	2
1	0	6410373.807	1.12E+11	2.23E+15	437.818057	33362	48	T	ZFHX3	G	6791	other_tumor_driver	2
1	0	6410274.48	1.12E+11	2.23E+15	437.8137714	33362	48	G	ZFHX3	A	10554	other_tumor_driver	2
1	0	7415353.901	1.35E+11	2.77E+15	474.7247074	31311	43	T	SF3B3	A	3502	other_tumor_driver	2
1	0	7716077.461	1.46E+11	3.12E+15	483.0339607	32715	87	C	CBFB	-	843	other_tumor_driver	2
1	0	6637446.184	1.15E+11	2.25E+15	448.3842995	29265	9	T	CNOT1	G	2048	other_tumor_driver	2
1	0	6637465.385	1.15E+11	2.25E+15	448.3851312	29265	9	G	CNOT1	C	2834	other_tumor_driver	2
1	0	6637684.808	1.15E+11	2.25E+15	448.3946949	29265	9	A	CNOT1	T	3036	other_tumor_driver	2
1	0	6631134.148	1.15E+11	2.25E+15	448.111629	29265	9	GTA	CNOT1	-	4017	other_tumor_driver	2
1	0	6631134.148	1.15E+11	2.25E+15	448.111629	29265	9	GTA	CNOT1	-	4018	other_tumor_driver	2
1	0	6631134.148	1.15E+11	2.25E+15	448.111629	29265	9	GTA	CNOT1	-	4019	other_tumor_driver	2
1	0	6637613.794	1.15E+11	2.25E+15	448.3916802	29265	9	A	CNOT1	G	4380	other_tumor_driver	2
1	0	6637420.326	1.15E+11	2.25E+15	448.3829481	29265	9	T	CNOT1	C	6218	other_tumor_driver	2
1	0	1.05E+17	2.19E+26	4.82E+35	51609887.12	2453915636	12575	T	NUP93	G	2279	other_tumor_driver	2
1	0	1.05E+17	2.19E+26	4.82E+35	51610309.72	2453915638	12577	A	NUP93	C	1994	other_tumor_driver	2
1	0	6342927.058	1.07E+11	2.01E+15	439.6971421	27860	58	G	MMP2	C	801	other_tumor_driver	2
1	0	6342574.624	1.07E+11	2.01E+15	439.6827672	27860	58	G	MMP2	A	661	other_tumor_driver	2
1	0	6342574.624	1.07E+11	2.01E+15	439.6827672	27860	58	G	MMP2	A	645	other_tumor_driver	2
1	0	1.00E+18	6.40E+27	4.33E+37	159093405.9	7514083112	19052	T	CHD9	C	8498	other_tumor_driver	2
1	0	1.00E+18	6.40E+27	4.33E+37	159093406.5	7514083112	19052	G	CHD9	A	7872	other_tumor_driver	2
1	0	1.00E+18	6.40E+27	4.33E+37	159093406.5	7514083112	19052	G	CHD9	A	7872	other_tumor_driver	2
1	0	1.00E+18	6.40E+27	4.33E+37	159093405.5	7514083111	19051	T	CHD9	A	7632	other_tumor_driver	2
1	0	1.00E+18	6.40E+27	4.33E+37	159093408.6	7514083115	19055	A	CHD9	C	7626	other_tumor_driver	2
1	0	1.00E+18	6.40E+27	4.33E+37	159093405.9	7514083112	19052	T	CHD9	C	6714	other_tumor_driver	2
1	0	1.00E+18	6.40E+27	4.33E+37	159093406.3	7514083113	19053	T	CHD9	G	5154	other_tumor_driver	2
1	0	1.00E+18	6.40E+27	4.33E+37	159093406.5	7514083112	19052	G	CHD9	A	4945	other_tumor_driver	2
1	0	1.00E+18	6.43E+27	4.35E+37	159378926.7	7511528425	19053	C	CHD9	-	4263	other_tumor_driver	2
1	0	7548110.394	1.41E+11	3.01E+15	477.4781339	35197	72	C	CYLD	A	388	other_tumor_driver	2
1	0	6600886.201	1.12E+11	2.09E+15	451.6128471	26075	77	G	AXIN1	A	462	other_tumor_driver	2
1	0	6605708.545	1.12E+11	2.10E+15	451.72961	26166	77	C	AXIN1	T	735	other_tumor_driver	2
1	0	6268454.69	1.08E+11	2.11E+15	433.6982931	37137	14	G	CREBBP	A	977	other_tumor_driver	2
1	0	6269178.319	1.08E+11	2.11E+15	433.7219081	37137	14	G	CREBBP	T	2809	other_tumor_driver	2
1	0	6269178.319	1.08E+11	2.11E+15	433.7219081	37137	14	G	CREBBP	T	3622	other_tumor_driver	2
1	0	6605708.545	1.12E+11	2.10E+15	451.72961	26166	77	C	AXIN1	T	1598	other_tumor_driver	2
1	0	1.83E+13	5.02E+20	1.46E+28	691126.9895	32462839	2125	C	KAT8	T	1038	other_tumor_driver	2
1	0	6187316.035	1.05E+11	2.02E+15	429.1214443	28324	31	G	PALB2	T	252	other_tumor_driver	2
1	0	6187262.553	1.05E+11	2.02E+15	429.1181913	28324	31	G	PALB2	A	569	other_tumor_driver	2
1	0	6190353.171	1.05E+11	2.02E+15	429.2016843	28324	31	A	PALB2	T	698	other_tumor_driver	2
1	0	6187372.582	1.05E+11	2.02E+15	429.1231792	28324	31	C	PALB2	G	2846	other_tumor_driver	2
1	0	5302910.303	82190884623	1.43E+15	400.1896606	26613	8	G	MYH11	A	337	other_tumor_driver	2
1	0	5303071.058	82194859869	1.43E+15	400.1970818	26613	8	C	MYH11	T	780	other_tumor_driver	2
1	0	5302999.99	82193090187	1.43E+15	400.1940001	26613	8	C	MYH11	G	3528	other_tumor_driver	2
1	0	6457581.751	1.11E+11	2.12E+15	442.1171151	28008	40	G	CIITA	A	2118	other_tumor_driver	2
1	0	6458904.06	1.11E+11	2.12E+15	442.1547559	28008	40	C	CIITA	G	841	other_tumor_driver	2
1	0	6071791.824	1.02E+11	1.92E+15	428.501146	31751	68	T	BLM	A	1980	other_tumor_driver	2
1	0	6071791.824	1.02E+11	1.92E+15	428.501146	31751	68	T	BLM	A	1980	other_tumor_driver	2
1	0	6075123.939	1.02E+11	1.93E+15	428.6011013	31751	68	A	BLM	C	1603	other_tumor_driver	2
1	0	6072123.145	1.02E+11	1.92E+15	428.5140597	31751	68	G	BLM	A	835	other_tumor_driver	2
1	0	6072403.383	1.02E+11	1.92E+15	428.525464	31751	68	C	BLM	T	449	other_tumor_driver	2
1	0	6075123.939	1.02E+11	1.93E+15	428.6011013	31751	68	A	BLM	C	373	other_tumor_driver	2
1	0	5.71E+15	2.77E+24	1.42E+33	12085903.91	580045701	6965	G	FANCI	C	2374	other_tumor_driver	2
1	0	5.71E+15	2.77E+24	1.42E+33	12085893.04	580044307	6964	T	FANCI	C	2312	other_tumor_driver	2
1	0	7243908.086	1.33E+11	2.76E+15	467.0237549	32361	31	A	ADAM10	G	1625	other_tumor_driver	2
1	0	6426327.343	1.12E+11	2.20E+15	438.1847121	29096	53	G	BUB1B	A	2658	other_tumor_driver	2
1	0	6941359.041	1.23E+11	2.44E+15	459.1500752	34906	11	T	AQR	G	372	other_tumor_driver	2
1	0	6941405.138	1.23E+11	2.44E+15	459.1526273	34906	11	A	AQR	T	1875	other_tumor_driver	2
1	0	6941398.85	1.23E+11	2.44E+15	459.1521716	34906	11	A	AQR	G	1883	other_tumor_driver	2
1	0	6941540.971	1.23E+11	2.44E+15	459.1565467	34906	11	C	AQR	T	1974	other_tumor_driver	2
1	0	6941331.813	1.23E+11	2.44E+15	459.1488903	34906	11	T	AQR	C	2947	other_tumor_driver	2
1	0	6941463.583	1.23E+11	2.44E+15	459.1539034	34906	11	C	AQR	G	3147	other_tumor_driver	2
1	0	6941540.971	1.23E+11	2.44E+15	459.1565467	34906	11	C	AQR	T	4280	other_tumor_driver	2
1	0	7051044.456	1.25E+11	2.48E+15	463.867821	29859	11	C	HERC2	T	2604	other_tumor_driver	2
1	0	7051002.672	1.25E+11	2.48E+15	463.8660485	29859	11	G	HERC2	C	3028	other_tumor_driver	2
1	0	7051074.297	1.25E+11	2.48E+15	463.869136	29859	11	A	HERC2	G	7620	other_tumor_driver	2
1	0	7050988.389	1.25E+11	2.48E+15	463.8655911	29859	11	C	HERC2	A	8548	other_tumor_driver	2
1	0	7051025.761	1.25E+11	2.48E+15	463.8670777	29859	11	C	HERC2	G	9727	other_tumor_driver	2
1	0	7051074.297	1.25E+11	2.48E+15	463.869136	29859	11	A	HERC2	G	10140	other_tumor_driver	2
1	0	7051002.672	1.25E+11	2.48E+15	463.8660485	29859	11	G	HERC2	C	10150	other_tumor_driver	2
1	0	7049853.791	1.25E+11	2.48E+15	463.8399767	29859	11	T	HERC2	G	13206	other_tumor_driver	2
1	0	5732363.62	95048147021	1.79E+15	410.713701	28300	9	GATTA	GOLGA5	-	1914	other_tumor_driver	2
1	0	5732363.62	95048147021	1.79E+15	410.713701	28300	9	GATTA	GOLGA5	-	1915	other_tumor_driver	2
1	0	5732363.62	95048147021	1.79E+15	410.713701	28300	9	GATTA	GOLGA5	-	1916	other_tumor_driver	2
1	0	5732363.62	95048147021	1.79E+15	410.713701	28300	9	GATTA	GOLGA5	-	1917	other_tumor_driver	2
1	0	5732363.62	95048147021	1.79E+15	410.713701	28300	9	GATTA	GOLGA5	-	1918	other_tumor_driver	2
1	0	5816940.262	97661378468	1.87E+15	413.0711754	30561	9	T	GOLGA5	C	1049	other_tumor_driver	2
1	0	6648121.115	1.15E+11	2.23E+15	450.4508952	31959	57	C	MLH3	G	600	other_tumor_driver	2
1	0	6646738.8	1.15E+11	2.22E+15	450.4157664	31959	57	C	MLH3	A	2461	other_tumor_driver	2
1	0	6647390.382	1.15E+11	2.22E+15	450.4318577	31959	57	T	MLH3	G	2486	other_tumor_driver	2
1	0	6238065.083	1.09E+11	2.16E+15	429.6875606	30910	51	A	ARID4A	C	2745	other_tumor_driver	2
1	0	6238114.419	1.09E+11	2.16E+15	429.6896046	30910	51	A	ARID4A	G	2240	other_tumor_driver	2
1	0	6237129.318	1.08E+11	2.15E+15	429.6591022	30910	51	T	ARID4A	A	2094	other_tumor_driver	2
1	0	1.30E+16	9.57E+24	7.47E+33	18178356.14	878058286	8073	T	SOS2	G	1426	other_tumor_driver	2
1	0	1.32E+16	9.78E+24	7.69E+33	18308001.27	890899556	8071	TA	SOS2	-	2091	other_tumor_driver	2
1	0	1.32E+16	9.78E+24	7.69E+33	18308001.27	890899556	8071	TA	SOS2	-	2092	other_tumor_driver	2
1	0	1.30E+16	9.57E+24	7.47E+33	18177917.87	877992750	8071	T	SOS2	A	3249	other_tumor_driver	2
1	0	6771192.424	1.17E+11	2.23E+15	454.4676429	28886	87	C	NFATC4	T	2175	other_tumor_driver	2
1	0	6771425.753	1.17E+11	2.23E+15	454.476393	28886	87	A	NFATC4	G	1591	other_tumor_driver	2
1	0	6261049.072	1.06E+11	2.03E+15	434.7351489	30514	42	A	CHD8	G	642	other_tumor_driver	2
1	0	6199905.13	1.06E+11	2.03E+15	429.270562	29434	16	G	HSP90AA1	C	499	other_tumor_driver	2
1	0	6199491.371	1.06E+11	2.03E+15	429.2585192	29434	16	T	HSP90AA1	C	2417	other_tumor_driver	2
1	0	1.30E+14	9.52E+21	7.40E+29	1834624.174	89499819	3168	A	GTF2F2	C	491	other_tumor_driver	2
1	0	5976269.842	98500129745	1.83E+15	426.1860145	29573	65	A	BRCA2	G	6529	other_tumor_driver	2
1	0	5977902.63	98562140176	1.83E+15	426.2215892	29573	65	A	BRCA2	T	2985	other_tumor_driver	2
1	0	5973118.195	98385500732	1.83E+15	426.1140935	29573	65	G	BRCA2	A	2494	other_tumor_driver	2
1	0	5972847.248	98376166957	1.82E+15	426.1073799	29573	65	C	BRCA2	A	938	other_tumor_driver	2
1	0	5976269.842	98500129745	1.83E+15	426.1860145	29573	65	A	BRCA2	G	374	other_tumor_driver	2
1	0	6007724.944	97936212947	1.78E+15	428.3730834	26226	59	G	PABPC3	A	1450	other_tumor_driver	2
1	0	6017546.675	98271659789	1.79E+15	428.6167345	26226	59	A	PABPC3	G	870	other_tumor_driver	2
1	0	6007667.068	97934295567	1.78E+15	428.3720053	26226	59	C	PABPC3	A	571	other_tumor_driver	2
1	0	6007667.068	97934295567	1.78E+15	428.3720053	26226	59	C	PABPC3	A	571	other_tumor_driver	2
1	0	6007724.944	97936212947	1.78E+15	428.3730834	26226	59	G	PABPC3	A	541	other_tumor_driver	2
1	0	6017546.675	98271659789	1.79E+15	428.6167345	26226	59	A	PABPC3	G	537	other_tumor_driver	2
1	0	6007724.944	97936212947	1.78E+15	428.3730834	26226	59	G	PABPC3	A	532	other_tumor_driver	2
1	0	6012611.775	98101024636	1.78E+15	428.4967058	26226	59	A	PABPC3	C	328	other_tumor_driver	2
1	0	6007881.104	97940306825	1.78E+15	428.3813488	26226	59	C	PABPC3	G	213	other_tumor_driver	2
1	0	6007724.944	97936212947	1.78E+15	428.3730834	26226	59	G	PABPC3	A	165	other_tumor_driver	2
1	0	6007724.944	97936212947	1.78E+15	428.3730834	26226	59	G	PABPC3	A	163	other_tumor_driver	2
1	0	6926586.33	1.23E+11	2.48E+15	458.4266473	32253	72	T	ZMYM2	C	3991	other_tumor_driver	2
1	0	6926694.277	1.23E+11	2.48E+15	458.4311273	32253	72	A	ZMYM2	G	3832	other_tumor_driver	2
1	0	6925837.096	1.23E+11	2.48E+15	458.4073489	32253	72	G	ZMYM2	A	3542	other_tumor_driver	2
1	0	6926240.703	1.23E+11	2.48E+15	458.4181181	32253	72	G	ZMYM2	C	3103	other_tumor_driver	2
1	0	6926616.149	1.23E+11	2.48E+15	458.4277673	32253	72	T	ZMYM2	G	1748	other_tumor_driver	2
1	0	8.70E+16	1.65E+26	3.32E+35	46984743.09	2252230305	11912	C	IRS2	G	518	other_tumor_driver	2
1	0	5973613.372	98180213434	1.81E+15	425.2529847	30258	45	T	ERCC5	C	3338	other_tumor_driver	2
1	0	6482356.134	1.11E+11	2.14E+15	443.6579068	31387	32	A	WNK1	G	943	other_tumor_driver	2
1	0	6482321.793	1.11E+11	2.14E+15	443.6560404	31387	32	G	WNK1	C	1076	other_tumor_driver	2
1	0	5014126.907	76518093865	1.32E+15	388.8916677	28153	66	G	CEP290	C	3577	other_tumor_driver	2
1	0	6481542.607	1.11E+11	2.14E+15	443.6334803	31387	32	T	WNK1	A	2	other_tumor_driver	2
1	0	6637393.888	1.15E+11	2.26E+15	449.5279144	33873	72	G	PTPRB	T	249	other_tumor_driver	2
1	0	6637162.681	1.15E+11	2.26E+15	449.520839	33873	72	A	PTPRB	C	1896	other_tumor_driver	2
1	0	6637062.435	1.15E+11	2.26E+15	449.5175515	33873	72	C	PTPRB	T	3165	other_tumor_driver	2
1	0	6636801.283	1.15E+11	2.26E+15	449.5079032	33873	72	T	PTPRB	G	4747	other_tumor_driver	2
1	0	6337261.318	1.09E+11	2.16E+15	436.6678464	38598	54	TCC	CHD4	-	417	other_tumor_driver	2
1	0	6337261.318	1.09E+11	2.16E+15	436.6678464	38598	54	TCC	CHD4	-	418	other_tumor_driver	2
1	0	6337261.318	1.09E+11	2.16E+15	436.6678464	38598	54	TCC	CHD4	-	419	other_tumor_driver	2
1	0	6339810.31	1.09E+11	2.16E+15	436.8475948	38598	54	C	CHD4	T	4669	other_tumor_driver	2
1	0	6339123.17	1.09E+11	2.16E+15	436.8252784	38598	54	T	CHD4	G	4703	other_tumor_driver	2
1	0	6339123.17	1.09E+11	2.16E+15	436.8252784	38598	54	T	CHD4	G	4952	other_tumor_driver	2
1	0	1.60E+19	4.10E+29	1.12E+40	632796054.6	30591517476	33926	G	SRGAP1	C	2881	other_tumor_driver	2
1	0	1.59E+19	4.10E+29	1.11E+40	632461513.8	30553473134	33928	-	SRGAP1	C	1179	other_tumor_driver	2
1	0	1.60E+19	4.10E+29	1.12E+40	632796084	30591521580	33928	A	SRGAP1	C	186	other_tumor_driver	2
1	0	1.60E+19	4.10E+29	1.12E+40	632796054.9	30591517486	33929	C	SRGAP1	T	124	other_tumor_driver	2
1	0	7398755.347	1.37E+11	2.84E+15	470.6788043	29149	54	G	CDK4	C	502	other_tumor_driver	2
1	0	6837817.532	1.20E+11	2.39E+15	454.6860982	30360	31	C	ERBB3	T	3799	other_tumor_driver	2
1	0	6837750.973	1.20E+11	2.39E+15	454.6836735	30360	31	A	ERBB3	G	1506	other_tumor_driver	2
1	0	6835183.473	1.20E+11	2.39E+15	454.6115377	30360	31	G	ERBB3	A	1469	other_tumor_driver	2
1	0	6837817.532	1.20E+11	2.39E+15	454.6860982	30360	31	C	ERBB3	T	264	other_tumor_driver	2
1	0	6837750.973	1.20E+11	2.39E+15	454.6836735	30360	31	A	ERBB3	G	128	other_tumor_driver	2
1	0	7227072.872	1.30E+11	2.59E+15	468.9775344	29143	55	G	ACVR1B	A	265	other_tumor_driver	2
1	0	6072446.531	1.05E+11	2.09E+15	422.6385571	30720	57	A	LIMA1	C	72	other_tumor_driver	2
1	0	6067273.739	1.05E+11	2.08E+15	422.4457321	30720	57	T	LIMA1	-	2382	other_tumor_driver	2
1	0	6067273.739	1.05E+11	2.08E+15	422.4457321	30720	57	T	LIMA1	-	2382	other_tumor_driver	2
1	0	6071825.544	1.05E+11	2.09E+15	422.6167234	30720	57	T	LIMA1	A	305	other_tumor_driver	2
1	0	6073542.276	1.05E+11	2.09E+15	422.6741555	30720	57	C	LIMA1	T	996	other_tumor_driver	2
1	0	6072026.585	1.05E+11	2.09E+15	422.6236057	30720	57	T	LIMA1	C	1908	other_tumor_driver	2
1	0	7075196.459	1.26E+11	2.55E+15	464.3967886	32636	72	A	SMARCD1	T	565	other_tumor_driver	2
1	0	7830437.653	1.47E+11	3.12E+15	489.0401636	35266	85	A	ETNK1	G	1065	other_tumor_driver	2
1	0	7825638.341	1.47E+11	3.11E+15	488.9077795	35266	85	C	ETNK1	A	13	other_tumor_driver	2
1	0	6608505.497	1.14E+11	2.19E+15	448.6588705	28744	48	C	POLE	G	4425	other_tumor_driver	2
1	0	6608157.782	1.14E+11	2.19E+15	448.647714	28744	48	G	POLE	C	4461	other_tumor_driver	2
1	0	1.18E+14	8.26E+21	6.12E+29	1747004.366	82191236	3047	TGA	UBC	-	266	other_tumor_driver	2
1	0	1.18E+14	8.26E+21	6.12E+29	1747004.366	82191236	3047	TGA	UBC	-	267	other_tumor_driver	2
1	0	1.18E+14	8.26E+21	6.12E+29	1747004.366	82191236	3047	TGA	UBC	-	268	other_tumor_driver	2
1	0	1.18E+14	8.26E+21	6.12E+29	1748780.906	82628261	3050	G	UBC	A	1131	other_tumor_driver	2
1	0	1.18E+14	8.26E+21	6.12E+29	1748780.504	82628261	3050	T	UBC	C	1165	other_tumor_driver	2
1	0	5602827.743	88149047280	1.55E+15	414.5215653	25625	56	C	NCOR2	A	392	other_tumor_driver	2
1	0	5599112.923	88074297388	1.55E+15	414.3704294	25625	56	T	NCOR2	C	1494	other_tumor_driver	2
1	0	5602902.835	88150794967	1.55E+15	414.5253681	25625	56	C	NCOR2	T	1497	other_tumor_driver	2
1	0	5602902.835	88150794967	1.55E+15	414.5253681	25625	56	C	NCOR2	T	2183	other_tumor_driver	2
1	0	5602840.43	88149389525	1.55E+15	414.5218578	25625	56	G	NCOR2	A	3175	other_tumor_driver	2
1	0	5602840.43	88149389525	1.55E+15	414.5218578	25625	56	G	NCOR2	A	3375	other_tumor_driver	2
1	0	5599112.923	88074297388	1.55E+15	414.3704294	25625	56	T	NCOR2	C	6619	other_tumor_driver	2
1	0	6961762.106	1.26E+11	2.59E+15	456.3505499	30706	51	A	TBX3	G	781	other_tumor_driver	2
1	0	7142938.696	1.30E+11	2.65E+15	464.3800891	33305	58	A	PTPN11	G	687	other_tumor_driver	2
1	0	7135063.986	1.29E+11	2.64E+15	464.1405293	33305	58	T	PTPN11	C	567	other_tumor_driver	2
1	0	6482361.664	1.11E+11	2.14E+15	443.6583126	31387	32	A	WNK1	T	5717	other_tumor_driver	2
1	0	6.71E+15	3.54E+24	1.97E+33	13094570.16	625112117	7100	C	INPPL1	G	3160	other_tumor_driver	2
1	0	6.69E+15	3.52E+24	1.96E+33	13066125.23	626165214	7097	AGA	INPPL1	-	228	other_tumor_driver	2
1	0	6.69E+15	3.52E+24	1.96E+33	13066125.23	626165214	7097	AGA	INPPL1	-	229	other_tumor_driver	2
1	0	6.69E+15	3.52E+24	1.96E+33	13066125.23	626165214	7097	AGA	INPPL1	-	230	other_tumor_driver	2
1	0	6141887.663	1.01E+11	1.86E+15	433.7461349	27680	68	G	MEN1	A	429	other_tumor_driver	2
1	0	4.97E+15	2.26E+24	1.08E+33	11278303.23	537665498	6718	G	MARK2	T	1335	other_tumor_driver	2
1	0	4.97E+15	2.26E+24	1.08E+33	11278299.58	537665123	6715	G	MARK2	A	980	other_tumor_driver	2
1	0	6.22E+13	3.16E+21	1.70E+29	1271381.14	59900103	2737	G	IRF7	A	591	other_tumor_driver	2
1	0	3.87E+15	1.55E+24	6.56E+32	9950361.402	479696137	6479	C	DDB1	T	295	other_tumor_driver	2
1	0	3.87E+15	1.55E+24	6.56E+32	9950361.402	479696137	6479	C	DDB1	T	1640	other_tumor_driver	2
1	0	3.87E+15	1.55E+24	6.56E+32	9950357.021	479695708	6474	T	DDB1	A	1641	other_tumor_driver	2
1	0	3.87E+15	1.55E+24	6.56E+32	9950364.866	479696595	6478	A	DDB1	C	1891	other_tumor_driver	2
1	0	3.87E+15	1.55E+24	6.56E+32	9950358.238	479695833	6475	T	DDB1	C	3039	other_tumor_driver	2
1	0	7222804.999	1.32E+11	2.70E+15	466.3615059	31895	10	T	CTNND1	C	1888	other_tumor_driver	2
1	0	7223077.466	1.32E+11	2.70E+15	466.3689205	31895	10	T	CTNND1	G	286	other_tumor_driver	2
1	0	5899748.563	98647281992	1.85E+15	413.3135481	27043	90	G	HRAS	C	358	other_tumor_driver	2
1	0	6665341.748	1.17E+11	2.32E+15	446.1196737	28321	27	A	PTPRJ	C	3014	other_tumor_driver	2
1	0	6665178.296	1.17E+11	2.32E+15	446.1111972	28321	27	G	PTPRJ	A	2590	other_tumor_driver	2
1	0	6665359.508	1.17E+11	2.32E+15	446.1210409	28321	27	A	PTPRJ	G	1448	other_tumor_driver	2
1	0	2.73E+13	9.14E+20	3.23E+28	846895.8138	40156149	2437	A	SLC22A18	G	1255	other_tumor_driver	2
1	0	7269447.152	1.31E+11	2.64E+15	468.7271695	30209	17	C	FANCF	T	513	other_tumor_driver	2
1	0	7269447.152	1.31E+11	2.64E+15	468.7271695	30209	17	C	FANCF	T	528	other_tumor_driver	2
1	0	7264449.187	1.31E+11	2.63E+15	468.6016509	30209	17	G	FANCF	C	681	other_tumor_driver	2
1	0	1.51E+14	1.19E+22	9.94E+29	1977406.249	93382009	3400	C	ACAD8	T	991	other_tumor_driver	2
1	0	1.51E+14	1.19E+22	9.94E+29	1977404.517	93382005	3396	G	ACAD8	A	982	other_tumor_driver	2
1	0	5.04E+14	7.32E+22	1.13E+31	3597926.768	172164916	4177	A	ARNTL	G	91	other_tumor_driver	2
1	0	3.60E+16	4.39E+25	5.66E+34	30237497.43	1433475447	10041	G	OPCML	A	284	other_tumor_driver	2
1	0	6509007.157	1.14E+11	2.24E+15	438.9035065	28941	30	C	HSPA8	G	58	other_tumor_driver	2
1	0	6501112.014	1.13E+11	2.23E+15	438.7239868	28941	30	G	HSPA8	A	192	other_tumor_driver	2
1	0	6510611.614	1.14E+11	2.24E+15	438.9442892	28941	30	A	HSPA8	G	459	other_tumor_driver	2
1	0	6510611.614	1.14E+11	2.24E+15	438.9442892	28941	30	A	HSPA8	G	633	other_tumor_driver	2
1	0	6501112.014	1.13E+11	2.23E+15	438.7239868	28941	30	G	HSPA8	A	1039	other_tumor_driver	2
1	0	7740732.603	1.45E+11	3.09E+15	484.6271013	33229	63	C	CBL	T	2156	other_tumor_driver	2
1	0	1.54E+13	3.88E+20	1.04E+28	634437.3703	30140530	2035	C	CASP1	A	1093	other_tumor_driver	2
1	0	6687902.411	1.17E+11	2.29E+15	448.9019355	30631	17	T	BIRC3	G	1364	other_tumor_driver	2
1	0	7088697.882	1.27E+11	2.58E+15	463.7016059	33123	71	C	FAS	T	119	other_tumor_driver	2
1	0	6283423.093	1.08E+11	2.10E+15	430.7125687	29601	4	C	GATA3	T	1254	other_tumor_driver	2
1	0	6138242.238	1.03E+11	1.97E+15	430.6527905	28651	64	A	KAT6B	T	4750	other_tumor_driver	2
1	0	6138236.139	1.03E+11	1.97E+15	430.652262	28651	64	A	KAT6B	G	4176	other_tumor_driver	2
1	0	6.24E+16	9.99E+25	1.69E+35	39856908.66	1913175684	10874	A	ARID5B	C	1999	other_tumor_driver	2
1	0	6.24E+16	9.99E+25	1.69E+35	39856908.66	1913175684	10874	A	ARID5B	C	1225	other_tumor_driver	2
1	0	6.24E+16	9.99E+25	1.69E+35	39856905.67	1913175682	10872	T	ARID5B	G	13	other_tumor_driver	2
1	0	5981340.847	99611606494	1.89E+15	424.8801777	36072	13	C	ANK3	G	216	other_tumor_driver	2
1	0	5981513.363	99617095692	1.89E+15	424.8849204	36072	13	G	ANK3	T	1225	other_tumor_driver	2
1	0	5982548.861	99688629113	1.89E+15	424.8768268	36072	13	TT	ANK3	-	3227	other_tumor_driver	2
1	0	5982548.861	99688629113	1.89E+15	424.8768268	36072	13	TT	ANK3	-	3228	other_tumor_driver	2
1	0	5981622.406	99620378219	1.89E+15	424.8885805	36072	13	A	ANK3	T	4788	other_tumor_driver	2
1	0	5981344.891	99611705077	1.89E+15	424.8804354	36072	13	C	ANK3	T	5370	other_tumor_driver	2
1	0	5981526.965	99617406093	1.89E+15	424.8856937	36072	13	A	ANK3	G	5407	other_tumor_driver	2
1	0	5981526.965	99617406093	1.89E+15	424.8856937	36072	13	A	ANK3	G	7218	other_tumor_driver	2
1	0	5982543.119	99662867048	1.89E+15	424.8994063	36072	13	T	ANK3	-	8781	other_tumor_driver	2
1	0	5981340.847	99611606494	1.89E+15	424.8801777	36072	13	C	ANK3	G	9097	other_tumor_driver	2
1	0	5981526.965	99617406093	1.89E+15	424.8856937	36072	13	A	ANK3	G	9845	other_tumor_driver	2
1	0	5981526.965	99617406093	1.89E+15	424.8856937	36072	13	A	ANK3	G	10316	other_tumor_driver	2
1	0	5981305.008	99610617733	1.89E+15	424.8785796	36072	13	T	ANK3	C	11262	other_tumor_driver	2
1	0	5981622.406	99620378219	1.89E+15	424.8885805	36072	13	A	ANK3	T	12961	other_tumor_driver	2
1	0	7153852.49	1.31E+11	2.69E+15	463.5315923	33692	45	A	ERCC6	G	2089	other_tumor_driver	2
1	0	7153569.177	1.31E+11	2.69E+15	463.5232067	33692	45	C	ERCC6	T	3433	other_tumor_driver	2
1	0	6920125.764	1.21E+11	2.37E+15	458.7358559	30115	19	C	RET	A	2308	other_tumor_driver	2
1	0	6920873.297	1.21E+11	2.37E+15	458.7619442	30115	19	C	RET	T	1701	other_tumor_driver	2
1	0	6920332.761	1.21E+11	2.37E+15	458.7425333	30115	19	G	RET	C	1044	other_tumor_driver	2
1	0	5.18E+13	2.41E+21	1.19E+29	1160943.289	56704349	2645	C	FGFR2	T	102	other_tumor_driver	2
1	0	5.18E+13	2.41E+21	1.19E+29	1160606.071	56653568	2642	T	FGFR2	G	707	other_tumor_driver	2
1	0	5.18E+13	2.41E+21	1.19E+29	1160942.209	56704237	2645	A	FGFR2	G	709	other_tumor_driver	2
1	0	7118765.39	1.28E+11	2.59E+15	462.2779444	32318	77	A	SUFU	G	897	other_tumor_driver	2
1	0	7118684.464	1.28E+11	2.59E+15	462.2739263	32318	77	C	SUFU	A	561	other_tumor_driver	2
1	0	7257673.599	1.35E+11	2.86E+15	463.8914017	35791	9	C	VHL	A	525	tumor_driver	1
1	0	7257712.274	1.35E+11	2.86E+15	463.8942604	35791	9	C	VHL	T	481	tumor_driver	1
1	0	7257712.274	1.35E+11	2.86E+15	463.8942604	35791	9	C	VHL	T	481	tumor_driver	1
1	0	7247180.409	1.35E+11	2.85E+15	463.508052	35791	9	A	VHL	-	477	tumor_driver	1
1	0	7257386.027	1.35E+11	2.86E+15	463.881301	35791	9	T	VHL	C	473	tumor_driver	1
1	0	7257386.027	1.35E+11	2.86E+15	463.881301	35791	9	T	VHL	C	473	tumor_driver	1
1	0	7256470.763	1.35E+11	2.85E+15	463.8553823	35791	9	G	VHL	A	465	tumor_driver	1
1	0	7256470.763	1.35E+11	2.85E+15	463.8553823	35791	9	G	VHL	A	465	tumor_driver	1
1	0	7257077.011	1.35E+11	2.86E+15	463.8738684	35791	9	G	VHL	C	341	tumor_driver	1
1	0	7257386.027	1.35E+11	2.86E+15	463.881301	35791	9	T	VHL	C	266	tumor_driver	1
1	0	7257386.027	1.35E+11	2.86E+15	463.881301	35791	9	T	VHL	C	266	tumor_driver	1
1	0	7257236.059	1.35E+11	2.86E+15	463.8757742	35791	9	T	VHL	A	266	tumor_driver	1
1	0	7257236.059	1.35E+11	2.86E+15	463.8757742	35791	9	T	VHL	A	266	tumor_driver	1
1	0	7257236.059	1.35E+11	2.86E+15	463.8757742	35791	9	T	VHL	A	266	tumor_driver	1
1	0	7257236.059	1.35E+11	2.86E+15	463.8757742	35791	9	T	VHL	A	266	tumor_driver	1
1	0	7257236.059	1.35E+11	2.86E+15	463.8757742	35791	9	T	VHL	A	266	tumor_driver	1
1	0	7257236.059	1.35E+11	2.86E+15	463.8757742	35791	9	T	VHL	A	266	tumor_driver	1
1	0	7257236.059	1.35E+11	2.86E+15	463.8757742	35791	9	T	VHL	A	266	tumor_driver	1
1	0	7256470.763	1.35E+11	2.85E+15	463.8553823	35791	9	G	VHL	A	263	tumor_driver	1
1	0	7256470.763	1.35E+11	2.85E+15	463.8553823	35791	9	G	VHL	A	263	tumor_driver	1
1	0	7256470.763	1.35E+11	2.85E+15	463.8553823	35791	9	G	VHL	A	263	tumor_driver	1
1	0	7257712.274	1.35E+11	2.86E+15	463.8942604	35791	9	C	VHL	T	257	tumor_driver	1
1	0	7257712.274	1.35E+11	2.86E+15	463.8942604	35791	9	C	VHL	T	194	tumor_driver	1
1	0	7257712.274	1.35E+11	2.86E+15	463.8942604	35791	9	C	VHL	T	194	tumor_driver	1
1	0	7244159.711	1.35E+11	2.85E+15	463.4139059	35791	9	G	VHL	-	180	tumor_driver	1
1	0	6463449.35	1.09E+11	2.07E+15	444.7489183	28561	58	A	MTOR	G	4379	tumor_driver	1
1	0	6463449.35	1.09E+11	2.07E+15	444.7489183	28561	58	A	MTOR	G	4379	tumor_driver	1
1	0	6463243.785	1.09E+11	2.07E+15	444.7403649	28561	58	G	MTOR	T	6644	tumor_driver	1
1	0	7542470.158	1.39E+11	2.89E+15	479.0528052	32412	71	C	PTEN	T	892	tumor_driver	1
1	0	7482673.27	1.38E+11	2.87E+15	475.1466798	32412	71	-	PTEN	A	405	tumor_driver	1
1	0	7542125.878	1.39E+11	2.89E+15	479.0402268	32412	71	G	PTEN	A	389	tumor_driver	1
1	0	6375828.563	1.09E+11	2.11E+15	439.683398	31334	70	C	SMC1A	G	2313	tumor_driver	1
1	0	6681186.577	1.14E+11	2.18E+15	453.8283829	31347	78	G	KDM5C	-	80	tumor_driver	1
1	0	6676912.595	1.14E+11	2.18E+15	453.6515579	31347	78	AA	KDM5C	-	167	tumor_driver	1
1	0	6676912.595	1.14E+11	2.18E+15	453.6515579	31347	78	AA	KDM5C	-	168	tumor_driver	1
1	0	6682422.271	1.14E+11	2.19E+15	453.8808147	31347	78	CCACCTT	KDM5C	-	365	tumor_driver	1
1	0	6682422.271	1.14E+11	2.19E+15	453.8808147	31347	78	CCACCTT	KDM5C	-	366	tumor_driver	1
1	0	6682422.271	1.14E+11	2.19E+15	453.8808147	31347	78	CCACCTT	KDM5C	-	367	tumor_driver	1
1	0	6682422.271	1.14E+11	2.19E+15	453.8808147	31347	78	CCACCTT	KDM5C	-	368	tumor_driver	1
1	0	6682422.271	1.14E+11	2.19E+15	453.8808147	31347	78	CCACCTT	KDM5C	-	369	tumor_driver	1
1	0	6682422.271	1.14E+11	2.19E+15	453.8808147	31347	78	CCACCTT	KDM5C	-	370	tumor_driver	1
1	0	6682422.271	1.14E+11	2.19E+15	453.8808147	31347	78	CCACCTT	KDM5C	-	371	tumor_driver	1
1	0	6681507.216	1.14E+11	2.18E+15	453.8500309	31347	78	T	KDM5C	A	643	tumor_driver	1
1	0	6682313.699	1.14E+11	2.18E+15	453.876975	31347	78	C	KDM5C	A	850	tumor_driver	1
1	0	6682501.151	1.14E+11	2.19E+15	453.8842572	31347	78	A	KDM5C	G	965	tumor_driver	1
1	0	6681507.216	1.14E+11	2.18E+15	453.8500309	31347	78	T	KDM5C	A	1375	tumor_driver	1
1	0	6667354.695	1.14E+11	2.18E+15	453.3046606	31347	78	GGTA	KDM5C	-	1410	tumor_driver	1
1	0	6667354.695	1.14E+11	2.18E+15	453.3046606	31347	78	GGTA	KDM5C	-	1411	tumor_driver	1
1	0	6667354.695	1.14E+11	2.18E+15	453.3046606	31347	78	GGTA	KDM5C	-	1412	tumor_driver	1
1	0	6667354.695	1.14E+11	2.18E+15	453.3046606	31347	78	GGTA	KDM5C	-	1413	tumor_driver	1
1	0	6682412.325	1.14E+11	2.19E+15	453.8801527	31347	78	G	KDM5C	C	1536	tumor_driver	1
1	0	6682313.699	1.14E+11	2.18E+15	453.876975	31347	78	C	KDM5C	A	1606	tumor_driver	1
1	0	6681507.216	1.14E+11	2.18E+15	453.8500309	31347	78	T	KDM5C	A	1775	tumor_driver	1
1	0	6614936.981	1.13E+11	2.16E+15	449.1549582	31347	3	-	KDM5C	T	1916	tumor_driver	1
1	0	6682313.699	1.14E+11	2.18E+15	453.876975	31347	78	C	KDM5C	A	1938	tumor_driver	1
1	0	6682402.38	1.14E+11	2.19E+15	453.8794907	31347	78	G	KDM5C	A	2041	tumor_driver	1
1	0	6682501.151	1.14E+11	2.19E+15	453.8842572	31347	78	A	KDM5C	G	2188	tumor_driver	1
1	0	6682313.699	1.14E+11	2.18E+15	453.876975	31347	78	C	KDM5C	A	2189	tumor_driver	1
1	0	6682116.485	1.14E+11	2.18E+15	453.8705534	31347	78	T	KDM5C	G	2198	tumor_driver	1
1	0	6682313.699	1.14E+11	2.18E+15	453.876975	31347	78	C	KDM5C	A	2392	tumor_driver	1
1	0	6682402.38	1.14E+11	2.19E+15	453.8794907	31347	78	G	KDM5C	A	2437	tumor_driver	1
1	0	6681186.577	1.14E+11	2.18E+15	453.8283829	31347	78	G	KDM5C	-	2962	tumor_driver	1
1	0	6682412.325	1.14E+11	2.19E+15	453.8801527	31347	78	G	KDM5C	C	3329	tumor_driver	1
1	0	6681166.479	1.14E+11	2.18E+15	453.8279857	31347	78	C	KDM5C	-	3391	tumor_driver	1
1	0	6682639.782	1.14E+11	2.19E+15	453.8884941	31347	78	C	KDM5C	T	3454	tumor_driver	1
1	0	6682422.271	1.14E+11	2.19E+15	453.8808147	31347	78	TGTGGTTCTCA	KDM5C	-	4242	tumor_driver	1
1	0	6682422.271	1.14E+11	2.19E+15	453.8808147	31347	78	TGTGGTTCTCA	KDM5C	-	4243	tumor_driver	1
1	0	6682422.271	1.14E+11	2.19E+15	453.8808147	31347	78	TGTGGTTCTCA	KDM5C	-	4244	tumor_driver	1
1	0	6682422.271	1.14E+11	2.19E+15	453.8808147	31347	78	TGTGGTTCTCA	KDM5C	-	4245	tumor_driver	1
1	0	6682422.271	1.14E+11	2.19E+15	453.8808147	31347	78	TGTGGTTCTCA	KDM5C	-	4246	tumor_driver	1
1	0	6682422.271	1.14E+11	2.19E+15	453.8808147	31347	78	TGTGGTTCTCA	KDM5C	-	4247	tumor_driver	1
1	0	6682422.271	1.14E+11	2.19E+15	453.8808147	31347	78	TGTGGTTCTCA	KDM5C	-	4248	tumor_driver	1
1	0	6682422.271	1.14E+11	2.19E+15	453.8808147	31347	78	TGTGGTTCTCA	KDM5C	-	4249	tumor_driver	1
1	0	6682422.271	1.14E+11	2.19E+15	453.8808147	31347	78	TGTGGTTCTCA	KDM5C	-	4250	tumor_driver	1
1	0	6682422.271	1.14E+11	2.19E+15	453.8808147	31347	78	TGTGGTTCTCA	KDM5C	-	4251	tumor_driver	1
1	0	6682422.271	1.14E+11	2.19E+15	453.8808147	31347	78	TGTGGTTCTCA	KDM5C	-	4252	tumor_driver	1
1	0	6660560.686	1.14E+11	2.17E+15	453.0881808	31347	78	GGCT	KDM5C	-	4280	tumor_driver	1
1	0	6660560.686	1.14E+11	2.17E+15	453.0881808	31347	78	GGCT	KDM5C	-	4281	tumor_driver	1
1	0	6660560.686	1.14E+11	2.17E+15	453.0881808	31347	78	GGCT	KDM5C	-	4282	tumor_driver	1
1	0	6660560.686	1.14E+11	2.17E+15	453.0881808	31347	78	GGCT	KDM5C	-	4283	tumor_driver	1
1	0	6682402.38	1.14E+11	2.19E+15	453.8794907	31347	78	G	KDM5C	A	4372	tumor_driver	1
1	0	6672534.229	1.17E+11	2.33E+15	448.6701859	32443	49	A	KDM6A	-	3735	tumor_driver	1
1	0	6693708.166	1.18E+11	2.35E+15	449.3611588	32443	49	C	KDM6A	T	1621	tumor_driver	1
1	0	6693708.166	1.18E+11	2.35E+15	449.3611588	32443	49	C	KDM6A	T	89	tumor_driver	1
1	0	1.17E+15	2.58E+23	6.00E+31	5502828.006	265683897	4983	-	DDX3X	T	918	tumor_driver	1
1	0	1.17E+15	2.56E+23	5.94E+31	5483926.368	265077766	4982	C	DDX3X	T	869	tumor_driver	1
1	0	6207536.123	1.05E+11	2.01E+15	432.0984448	30451	20	G	BCOR	T	2916	tumor_driver	1
1	0	6997560.384	1.29E+11	2.72E+15	454.1679059	34670	3	G	FMR1	C	457	tumor_driver	1
1	0	7026050.934	1.27E+11	2.60E+15	461.3063477	33913	77	G	PHF6	C	875	tumor_driver	1
1	0	6178978.399	1.02E+11	1.89E+15	432.968115	27687	23	A	TJP2	G	2656	tumor_driver	1
1	0	6819892.822	1.20E+11	2.36E+15	454.0214929	29678	19	G	ACO1	C	1342	tumor_driver	1
1	0	6819546.776	1.20E+11	2.36E+15	454.0106779	29678	19	C	ACO1	A	331	tumor_driver	1
1	0	6416239.994	1.09E+11	2.10E+15	440.8866422	29467	6	T	TSC1	C	617	tumor_driver	1
1	0	6419659.037	1.10E+11	2.10E+15	440.9490778	29467	6	C	TSC1	-	1328	tumor_driver	1
1	0	5911596.083	99264497171	1.89E+15	417.4581982	31126	1	-	PABPC1	C	466	tumor_driver	1
1	0	5911596.083	99264497171	1.89E+15	417.4581982	31126	1	-	PABPC1	C	466	tumor_driver	1
1	0	5911596.083	99264497171	1.89E+15	417.4581982	31126	1	-	PABPC1	C	466	tumor_driver	1
1	0	6050022.661	1.01E+11	1.93E+15	427.5905001	31126	61	G	PABPC1	A	956	tumor_driver	1
1	0	6058574.091	1.02E+11	1.94E+15	427.7727273	31126	61	T	PABPC1	-	999	tumor_driver	1
1	0	6058574.091	1.02E+11	1.94E+15	427.7727273	31126	61	T	PABPC1	-	999	tumor_driver	1
1	0	6049356.79	1.01E+11	1.93E+15	427.5785356	31126	61	T	PABPC1	C	1670	tumor_driver	1
1	0	6378256.73	1.08E+11	2.08E+15	440.6157821	29553	53	T	EGFR	C	2513	tumor_driver	1
1	0	6378932.206	1.08E+11	2.08E+15	440.6382815	29553	53	C	EGFR	A	2512	tumor_driver	1
1	0	6378932.206	1.08E+11	2.08E+15	440.6382815	29553	53	C	EGFR	A	2512	tumor_driver	1
1	0	6379019.282	1.08E+11	2.08E+15	440.640939	29553	53	G	EGFR	A	2495	tumor_driver	1
1	0	6378256.73	1.08E+11	2.08E+15	440.6157821	29553	53	T	EGFR	C	976	tumor_driver	1
1	0	6744765.341	1.19E+11	2.36E+15	450.6059258	31858	12	T	AHR	A	2540	tumor_driver	1
1	0	6309951.628	1.07E+11	2.06E+15	437.8434208	28855	73	T	EZH2	A	17	tumor_driver	1
1	0	6328382.715	1.08E+11	2.08E+15	438.2862288	28855	73	G	EZH2	A	1618	tumor_driver	1
1	0	6329027.644	1.08E+11	2.08E+15	438.3081595	28855	73	C	EZH2	T	2014	tumor_driver	1
1	0	6553368.844	1.13E+11	2.18E+15	446.6091028	28450	68	C	CUL1	-	1655	tumor_driver	1
1	0	6586967.124	1.14E+11	2.21E+15	447.5847387	28450	68	G	CUL1	A	1490	tumor_driver	1
1	0	6588200.052	1.14E+11	2.21E+15	447.6233113	28450	68	C	CUL1	T	457	tumor_driver	1
1	0	6024594.91	1.03E+11	2.00E+15	418.7269188	29808	6	-	CNOT4	TT	601	tumor_driver	1
1	0	6024594.91	1.03E+11	2.00E+15	418.7269188	29808	6	-	CNOT4	TT	602	tumor_driver	1
1	0	6583609.324	1.14E+11	2.22E+15	446.5454468	30086	37	T	MET	A	3263	tumor_driver	1
1	0	6886679.041	1.22E+11	2.45E+15	454.1321523	30921	21	C	EEF1A1	T	629	tumor_driver	1
1	0	6886771.049	1.22E+11	2.45E+15	454.1393045	30921	21	A	EEF1A1	T	1352	tumor_driver	1
1	0	6397229.544	1.11E+11	2.17E+15	439.2412992	35157	52	G	ARID1B	-	4815	tumor_driver	1
1	0	6398482.402	1.11E+11	2.17E+15	439.2879669	35157	52	T	ARID1B	A	2621	tumor_driver	1
1	0	6924105.777	1.26E+11	2.63E+15	453.8981889	39726	7	C	BCLAF1	A	353	tumor_driver	1
1	0	7180187.753	1.30E+11	2.67E+15	466.4572248	33178	74	TTATC	RASA1	-	613	tumor_driver	1
1	0	7180187.753	1.30E+11	2.67E+15	466.4572248	33178	74	TTATC	RASA1	-	614	tumor_driver	1
1	0	7180187.753	1.30E+11	2.67E+15	466.4572248	33178	74	TTATC	RASA1	-	615	tumor_driver	1
1	0	7180187.753	1.30E+11	2.67E+15	466.4572248	33178	74	TTATC	RASA1	-	616	tumor_driver	1
1	0	7180187.753	1.30E+11	2.67E+15	466.4572248	33178	74	TTATC	RASA1	-	617	tumor_driver	1
1	0	7063294.939	1.29E+11	2.69E+15	459.6721621	32740	61	G	PIK3R1	T	1541	tumor_driver	1
1	0	6427654.376	1.09E+11	2.07E+15	443.5694563	31994	77	C	TRIO	A	8012	tumor_driver	1
1	0	6556403.328	1.14E+11	2.23E+15	444.9370458	29457	35	G	ARHGAP26	T	56	tumor_driver	1
1	0	7471936.88	1.39E+11	2.94E+15	472.1536433	34055	5	G	G3BP2	A	983	tumor_driver	1
1	0	7035982.843	1.24E+11	2.44E+15	464.9489567	28628	81	G	DHX15	A	535	tumor_driver	1
1	0	7036892.4	1.24E+11	2.44E+15	464.9703101	28628	81	T	DHX15	A	1655	tumor_driver	1
1	0	6673055.39	1.18E+11	2.36E+15	447.4203925	33562	43	C	SEC24D	T	913	tumor_driver	1
1	0	6618502.79	1.16E+11	2.31E+15	446.3431991	32850	41	G	SRGAP3	A	1558	tumor_driver	1
1	0	6.38E+16	1.04E+26	1.78E+35	40249295.84	1955443531	11051	ATTGGAA	PBRM1	-	114	tumor_driver	1
1	0	6.38E+16	1.04E+26	1.78E+35	40249295.84	1955443531	11051	ATTGGAA	PBRM1	-	115	tumor_driver	1
1	0	6.38E+16	1.04E+26	1.78E+35	40249295.84	1955443531	11051	ATTGGAA	PBRM1	-	116	tumor_driver	1
1	0	6.38E+16	1.04E+26	1.78E+35	40249295.84	1955443531	11051	ATTGGAA	PBRM1	-	117	tumor_driver	1
1	0	6.38E+16	1.04E+26	1.78E+35	40249295.84	1955443531	11051	ATTGGAA	PBRM1	-	118	tumor_driver	1
1	0	6.38E+16	1.04E+26	1.78E+35	40249295.84	1955443531	11051	ATTGGAA	PBRM1	-	119	tumor_driver	1
1	0	6.38E+16	1.04E+26	1.78E+35	40249295.84	1955443531	11051	ATTGGAA	PBRM1	-	120	tumor_driver	1
1	0	6.34E+16	1.03E+26	1.77E+35	40116524.55	1962816532	11059	T	PBRM1	C	141	tumor_driver	1
1	0	6.34E+16	1.03E+26	1.77E+35	40116525.23	1962816532	11059	G	PBRM1	A	172	tumor_driver	1
1	0	6.34E+16	1.03E+26	1.77E+35	40116525.23	1962816532	11059	G	PBRM1	A	172	tumor_driver	1
1	0	6.34E+16	1.03E+26	1.77E+35	40116546.16	1962816536	11063	C	PBRM1	T	238	tumor_driver	1
1	0	6.34E+16	1.03E+26	1.77E+35	40116523.85	1962816531	11058	T	PBRM1	A	238	tumor_driver	1
1	0	6.34E+16	1.03E+26	1.77E+35	40116523.85	1962816531	11058	T	PBRM1	A	286	tumor_driver	1
1	0	6.34E+16	1.03E+26	1.76E+35	40110151.24	1961754081	11061	A	PBRM1	-	324	tumor_driver	1
1	0	6.33E+16	1.02E+26	1.76E+35	40073910.69	1963831638	11064	-	PBRM1	T	399	tumor_driver	1
1	0	6.33E+16	1.02E+26	1.76E+35	40073910.56	1963831636	11062	-	PBRM1	C	424	tumor_driver	1
1	0	6.34E+16	1.03E+26	1.76E+35	40110160.53	1961754080	11060	C	PBRM1	-	478	tumor_driver	1
1	0	6.34E+16	1.03E+26	1.77E+35	40116515.85	1962816533	11060	C	PBRM1	A	478	tumor_driver	1
1	0	6.34E+16	1.03E+26	1.77E+35	40116515.85	1962816533	11060	C	PBRM1	A	529	tumor_driver	1
1	0	6.34E+16	1.03E+26	1.77E+35	40116523.85	1962816531	11058	T	PBRM1	A	531	tumor_driver	1
1	0	6.34E+16	1.03E+26	1.77E+35	40116525.23	1962816532	11059	G	PBRM1	A	562	tumor_driver	1
1	0	6.29E+16	1.02E+26	1.74E+35	39947656.85	1960889238	11060	AC	PBRM1	-	580	tumor_driver	1
1	0	6.29E+16	1.02E+26	1.74E+35	39947656.85	1960889238	11060	AC	PBRM1	-	581	tumor_driver	1
1	0	6.34E+16	1.03E+26	1.76E+35	40110151.24	1961754081	11061	A	PBRM1	-	624	tumor_driver	1
1	0	6.34E+16	1.03E+26	1.77E+35	40116525.23	1962816532	11059	G	PBRM1	A	625	tumor_driver	1
1	0	6.34E+16	1.03E+26	1.77E+35	40116526.08	1962816536	11063	A	PBRM1	G	716	tumor_driver	1
1	0	6.34E+16	1.03E+26	1.77E+35	40116546.16	1962816536	11063	C	PBRM1	T	716	tumor_driver	1
1	0	6.34E+16	1.03E+26	1.77E+35	40116525.59	1962816533	11060	G	PBRM1	C	726	tumor_driver	1
1	0	6.34E+16	1.03E+26	1.77E+35	40116525.95	1962816534	11061	TGTAGCTTCCATTCTAC	PBRM1	-	719	tumor_driver	1
1	0	6.34E+16	1.03E+26	1.77E+35	40116525.95	1962816534	11061	TGTAGCTTCCATTCTAC	PBRM1	-	720	tumor_driver	1
1	0	6.34E+16	1.03E+26	1.77E+35	40116525.95	1962816534	11061	TGTAGCTTCCATTCTAC	PBRM1	-	721	tumor_driver	1
1	0	6.34E+16	1.03E+26	1.77E+35	40116525.95	1962816534	11061	TGTAGCTTCCATTCTAC	PBRM1	-	722	tumor_driver	1
1	0	6.34E+16	1.03E+26	1.77E+35	40116525.95	1962816534	11061	TGTAGCTTCCATTCTAC	PBRM1	-	723	tumor_driver	1
1	0	6.34E+16	1.03E+26	1.77E+35	40116525.95	1962816534	11061	TGTAGCTTCCATTCTAC	PBRM1	-	724	tumor_driver	1
1	0	6.34E+16	1.03E+26	1.77E+35	40116525.95	1962816534	11061	TGTAGCTTCCATTCTAC	PBRM1	-	725	tumor_driver	1
1	0	6.34E+16	1.03E+26	1.77E+35	40116525.95	1962816534	11061	TGTAGCTTCCATTCTAC	PBRM1	-	726	tumor_driver	1
1	0	6.34E+16	1.03E+26	1.77E+35	40116525.95	1962816534	11061	TGTAGCTTCCATTCTAC	PBRM1	-	727	tumor_driver	1
1	0	6.34E+16	1.03E+26	1.77E+35	40116526.02	1962816535	11062	A	PBRM1	C	755	tumor_driver	1
1	0	6.34E+16	1.03E+26	1.76E+35	40110150.92	1961754079	11059	G	PBRM1	-	810	tumor_driver	1
1	0	6.36E+16	1.03E+26	1.77E+35	40183858.47	1959642310	11054	CTT	PBRM1	-	811	tumor_driver	1
1	0	6.36E+16	1.03E+26	1.77E+35	40183858.47	1959642310	11054	CTT	PBRM1	-	812	tumor_driver	1
1	0	6.36E+16	1.03E+26	1.77E+35	40183858.47	1959642310	11054	CTT	PBRM1	-	813	tumor_driver	1
1	0	6.34E+16	1.03E+26	1.77E+35	40116546.16	1962816536	11063	C	PBRM1	T	813	tumor_driver	1
1	0	6.33E+16	1.02E+26	1.76E+35	40073910.69	1963831638	11064	-	PBRM1	T	835	tumor_driver	1
1	0	6.34E+16	1.03E+26	1.76E+35	40110150.55	1961754078	11058	T	PBRM1	-	835	tumor_driver	1
1	0	6.34E+16	1.03E+26	1.77E+35	40116526.32	1962816535	11062	G	PBRM1	T	884	tumor_driver	1
1	0	6.34E+16	1.03E+26	1.76E+35	40110150.92	1961754079	11059	G	PBRM1	-	994	tumor_driver	1
1	0	6.34E+16	1.03E+26	1.77E+35	40116523.85	1962816531	11058	T	PBRM1	A	998	tumor_driver	1
1	0	6.34E+16	1.03E+26	1.76E+35	40110160.53	1961754080	11060	C	PBRM1	-	1009	tumor_driver	1
1	0	6.34E+16	1.03E+26	1.77E+35	40116515.85	1962816533	11060	C	PBRM1	A	1102	tumor_driver	1
1	0	6.34E+16	1.03E+26	1.77E+35	40116525.59	1962816533	11060	G	PBRM1	C	1112	tumor_driver	1
1	0	6.34E+16	1.03E+26	1.77E+35	40116523.85	1962816531	11058	T	PBRM1	A	1243	tumor_driver	1
1	0	6.34E+16	1.03E+26	1.77E+35	40116525.23	1962816532	11059	G	PBRM1	A	1264	tumor_driver	1
1	0	6.34E+16	1.03E+26	1.77E+35	40116515.85	1962816533	11060	C	PBRM1	A	1301	tumor_driver	1
1	0	6.34E+16	1.03E+26	1.77E+35	40116525.23	1962816532	11059	G	PBRM1	A	1318	tumor_driver	1
1	0	6.34E+16	1.03E+26	1.77E+35	40116515.85	1962816533	11060	C	PBRM1	A	1369	tumor_driver	1
1	0	6.34E+16	1.03E+26	1.77E+35	40116525.23	1962816532	11059	G	PBRM1	A	1441	tumor_driver	1
1	0	6.34E+16	1.03E+26	1.76E+35	40110150.55	1961754078	11058	T	PBRM1	-	1442	tumor_driver	1
1	0	6.34E+16	1.03E+26	1.77E+35	40116523.85	1962816531	11058	T	PBRM1	A	1446	tumor_driver	1
1	0	6.34E+16	1.03E+26	1.77E+35	40116523.85	1962816531	11058	T	PBRM1	A	1453	tumor_driver	1
1	0	6.34E+16	1.03E+26	1.77E+35	40116525.95	1962816534	11061	TTCTTCTTTGCC	PBRM1	-	1443	tumor_driver	1
1	0	6.34E+16	1.03E+26	1.77E+35	40116525.95	1962816534	11061	TTCTTCTTTGCC	PBRM1	-	1444	tumor_driver	1
1	0	6.34E+16	1.03E+26	1.77E+35	40116525.95	1962816534	11061	TTCTTCTTTGCC	PBRM1	-	1445	tumor_driver	1
1	0	6.34E+16	1.03E+26	1.77E+35	40116525.95	1962816534	11061	TTCTTCTTTGCC	PBRM1	-	1446	tumor_driver	1
1	0	6.34E+16	1.03E+26	1.77E+35	40116525.95	1962816534	11061	TTCTTCTTTGCC	PBRM1	-	1447	tumor_driver	1
1	0	6.34E+16	1.03E+26	1.77E+35	40116525.95	1962816534	11061	TTCTTCTTTGCC	PBRM1	-	1448	tumor_driver	1
1	0	6.34E+16	1.03E+26	1.77E+35	40116525.95	1962816534	11061	TTCTTCTTTGCC	PBRM1	-	1449	tumor_driver	1
1	0	6.34E+16	1.03E+26	1.77E+35	40116525.95	1962816534	11061	TTCTTCTTTGCC	PBRM1	-	1450	tumor_driver	1
1	0	6.34E+16	1.03E+26	1.77E+35	40116525.95	1962816534	11061	TTCTTCTTTGCC	PBRM1	-	1451	tumor_driver	1
1	0	6.34E+16	1.03E+26	1.77E+35	40116525.95	1962816534	11061	TTCTTCTTTGCC	PBRM1	-	1452	tumor_driver	1
1	0	6.34E+16	1.03E+26	1.77E+35	40116525.95	1962816534	11061	TTCTTCTTTGCC	PBRM1	-	1453	tumor_driver	1
1	0	6.34E+16	1.03E+26	1.77E+35	40116525.95	1962816534	11061	TTCTTCTTTGCC	PBRM1	-	1454	tumor_driver	1
1	0	6.34E+16	1.03E+26	1.77E+35	40116525.59	1962816533	11060	G	PBRM1	C	1505	tumor_driver	1
1	0	6.34E+16	1.03E+26	1.77E+35	40116515.85	1962816533	11060	C	PBRM1	A	1542	tumor_driver	1
1	0	6.34E+16	1.03E+26	1.77E+35	40116526.02	1962816535	11062	A	PBRM1	C	1568	tumor_driver	1
1	0	6.34E+16	1.03E+26	1.76E+35	40110160.53	1961754080	11060	C	PBRM1	-	1642	tumor_driver	1
1	0	6.34E+16	1.03E+26	1.77E+35	40116526.14	1962816537	11064	A	PBRM1	T	1677	tumor_driver	1
1	0	6.33E+16	1.02E+26	1.76E+35	40073910.5	1963831635	11061	-	PBRM1	A	1713	tumor_driver	1
1	0	6.34E+16	1.03E+26	1.76E+35	40110151.24	1961754081	11061	A	PBRM1	-	1713	tumor_driver	1
1	0	6.34E+16	1.03E+26	1.77E+35	40116524.55	1962816532	11059	T	PBRM1	C	1739	tumor_driver	1
1	0	6.31E+16	1.02E+26	1.75E+35	40008240.35	1957753845	11058	CACCA	PBRM1	-	1743	tumor_driver	1
1	0	6.31E+16	1.02E+26	1.75E+35	40008240.35	1957753845	11058	CACCA	PBRM1	-	1744	tumor_driver	1
1	0	6.31E+16	1.02E+26	1.75E+35	40008240.35	1957753845	11058	CACCA	PBRM1	-	1745	tumor_driver	1
1	0	6.31E+16	1.02E+26	1.75E+35	40008240.35	1957753845	11058	CACCA	PBRM1	-	1746	tumor_driver	1
1	0	6.31E+16	1.02E+26	1.75E+35	40008240.35	1957753845	11058	CACCA	PBRM1	-	1747	tumor_driver	1
1	0	6.34E+16	1.03E+26	1.77E+35	40116526.08	1962816536	11063	A	PBRM1	G	1757	tumor_driver	1
1	0	6.34E+16	1.03E+26	1.77E+35	40116515.85	1962816533	11060	C	PBRM1	A	1804	tumor_driver	1
1	0	6.29E+16	1.02E+26	1.74E+35	39947037.27	1960889236	11058	TA	PBRM1	-	1824	tumor_driver	1
1	0	6.29E+16	1.02E+26	1.74E+35	39947037.27	1960889236	11058	TA	PBRM1	-	1825	tumor_driver	1
1	0	6.34E+16	1.03E+26	1.76E+35	40110150.55	1961754078	11058	T	PBRM1	-	1851	tumor_driver	1
1	0	6.34E+16	1.03E+26	1.77E+35	40116526.14	1962816537	11064	A	PBRM1	T	1853	tumor_driver	1
1	0	6.34E+16	1.03E+26	1.77E+35	40116515.85	1962816533	11060	C	PBRM1	A	1877	tumor_driver	1
1	0	6.34E+16	1.03E+26	1.76E+35	40110150.55	1961754078	11058	T	PBRM1	-	1914	tumor_driver	1
1	0	6.34E+16	1.03E+26	1.77E+35	40116523.85	1962816531	11058	T	PBRM1	A	1918	tumor_driver	1
1	0	6.34E+16	1.03E+26	1.77E+35	40116526.14	1962816537	11064	A	PBRM1	T	1998	tumor_driver	1
1	0	6.34E+16	1.03E+26	1.77E+35	40116523.85	1962816531	11058	T	PBRM1	A	2068	tumor_driver	1
1	0	6.34E+16	1.03E+26	1.76E+35	40110150.55	1961754078	11058	T	PBRM1	-	2090	tumor_driver	1
1	0	6.34E+16	1.03E+26	1.77E+35	40116526.08	1962816536	11063	A	PBRM1	G	2126	tumor_driver	1
1	0	6.34E+16	1.03E+26	1.77E+35	40116525.23	1962816532	11059	G	PBRM1	A	2128	tumor_driver	1
1	0	6.34E+16	1.03E+26	1.77E+35	40116524.55	1962816532	11059	T	PBRM1	C	2153	tumor_driver	1
1	0	6.34E+16	1.03E+26	1.76E+35	40110160.53	1961754080	11060	C	PBRM1	-	2242	tumor_driver	1
1	0	6.34E+16	1.03E+26	1.77E+35	40116525.23	1962816532	11059	G	PBRM1	A	2335	tumor_driver	1
1	0	6.34E+16	1.03E+26	1.77E+35	40116526.32	1962816535	11062	G	PBRM1	T	2363	tumor_driver	1
1	0	6.34E+16	1.03E+26	1.77E+35	40116523.85	1962816531	11058	T	PBRM1	A	2392	tumor_driver	1
1	0	6.34E+16	1.03E+26	1.76E+35	40110150.55	1961754078	11058	T	PBRM1	-	2495	tumor_driver	1
1	0	6.34E+16	1.03E+26	1.77E+35	40116525.95	1962816534	11061	TGCTCTTGAAATAAATCAAGCC	PBRM1	-	2507	tumor_driver	1
1	0	6.34E+16	1.03E+26	1.77E+35	40116525.95	1962816534	11061	TGCTCTTGAAATAAATCAAGCC	PBRM1	-	2508	tumor_driver	1
1	0	6.34E+16	1.03E+26	1.77E+35	40116525.95	1962816534	11061	TGCTCTTGAAATAAATCAAGCC	PBRM1	-	2509	tumor_driver	1
1	0	6.34E+16	1.03E+26	1.77E+35	40116525.95	1962816534	11061	TGCTCTTGAAATAAATCAAGCC	PBRM1	-	2510	tumor_driver	1
1	0	6.34E+16	1.03E+26	1.77E+35	40116525.95	1962816534	11061	TGCTCTTGAAATAAATCAAGCC	PBRM1	-	2511	tumor_driver	1
1	0	6.34E+16	1.03E+26	1.77E+35	40116525.95	1962816534	11061	TGCTCTTGAAATAAATCAAGCC	PBRM1	-	2512	tumor_driver	1
1	0	6.34E+16	1.03E+26	1.77E+35	40116525.95	1962816534	11061	TGCTCTTGAAATAAATCAAGCC	PBRM1	-	2513	tumor_driver	1
1	0	6.34E+16	1.03E+26	1.77E+35	40116525.95	1962816534	11061	TGCTCTTGAAATAAATCAAGCC	PBRM1	-	2514	tumor_driver	1
1	0	6.34E+16	1.03E+26	1.77E+35	40116525.95	1962816534	11061	TGCTCTTGAAATAAATCAAGCC	PBRM1	-	2515	tumor_driver	1
1	0	6.34E+16	1.03E+26	1.77E+35	40116525.95	1962816534	11061	TGCTCTTGAAATAAATCAAGCC	PBRM1	-	2516	tumor_driver	1
1	0	6.34E+16	1.03E+26	1.77E+35	40116525.95	1962816534	11061	TGCTCTTGAAATAAATCAAGCC	PBRM1	-	2517	tumor_driver	1
1	0	6.34E+16	1.03E+26	1.77E+35	40116525.95	1962816534	11061	TGCTCTTGAAATAAATCAAGCC	PBRM1	-	2518	tumor_driver	1
1	0	6.34E+16	1.03E+26	1.77E+35	40116525.95	1962816534	11061	TGCTCTTGAAATAAATCAAGCC	PBRM1	-	2519	tumor_driver	1
1	0	6.34E+16	1.03E+26	1.77E+35	40116525.95	1962816534	11061	TGCTCTTGAAATAAATCAAGCC	PBRM1	-	2520	tumor_driver	1
1	0	6.34E+16	1.03E+26	1.77E+35	40116525.95	1962816534	11061	TGCTCTTGAAATAAATCAAGCC	PBRM1	-	2521	tumor_driver	1
1	0	6.34E+16	1.03E+26	1.77E+35	40116525.95	1962816534	11061	TGCTCTTGAAATAAATCAAGCC	PBRM1	-	2522	tumor_driver	1
1	0	6.34E+16	1.03E+26	1.77E+35	40116525.95	1962816534	11061	TGCTCTTGAAATAAATCAAGCC	PBRM1	-	2523	tumor_driver	1
1	0	6.34E+16	1.03E+26	1.77E+35	40116525.95	1962816534	11061	TGCTCTTGAAATAAATCAAGCC	PBRM1	-	2524	tumor_driver	1
1	0	6.34E+16	1.03E+26	1.77E+35	40116525.95	1962816534	11061	TGCTCTTGAAATAAATCAAGCC	PBRM1	-	2525	tumor_driver	1
1	0	6.34E+16	1.03E+26	1.77E+35	40116525.95	1962816534	11061	TGCTCTTGAAATAAATCAAGCC	PBRM1	-	2526	tumor_driver	1
1	0	6.34E+16	1.03E+26	1.77E+35	40116525.95	1962816534	11061	TGCTCTTGAAATAAATCAAGCC	PBRM1	-	2527	tumor_driver	1
1	0	6.34E+16	1.03E+26	1.77E+35	40116525.95	1962816534	11061	TGCTCTTGAAATAAATCAAGCC	PBRM1	-	2528	tumor_driver	1
1	0	6.34E+16	1.03E+26	1.77E+35	40116515.85	1962816533	11060	C	PBRM1	A	2536	tumor_driver	1
1	0	6.34E+16	1.03E+26	1.77E+35	40116525.23	1962816532	11059	G	PBRM1	A	2548	tumor_driver	1
1	0	6.34E+16	1.03E+26	1.77E+35	40116525.23	1962816532	11059	G	PBRM1	A	2548	tumor_driver	1
1	0	6.34E+16	1.03E+26	1.77E+35	40116546.16	1962816536	11063	C	PBRM1	T	2568	tumor_driver	1
1	0	6.34E+16	1.03E+26	1.77E+35	40116526.32	1962816535	11062	G	PBRM1	T	2576	tumor_driver	1
1	0	6.34E+16	1.03E+26	1.77E+35	40116546.16	1962816536	11063	C	PBRM1	T	2578	tumor_driver	1
1	0	6.34E+16	1.03E+26	1.77E+35	40116525.23	1962816532	11059	G	PBRM1	A	2605	tumor_driver	1
1	0	6.34E+16	1.03E+26	1.77E+35	40116515.85	1962816533	11060	C	PBRM1	A	2627	tumor_driver	1
1	0	6.34E+16	1.03E+26	1.77E+35	40116525.23	1962816532	11059	G	PBRM1	A	2761	tumor_driver	1
1	0	6.34E+16	1.03E+26	1.76E+35	40110150.55	1961754078	11058	T	PBRM1	-	2789	tumor_driver	1
1	0	6.34E+16	1.03E+26	1.76E+35	40110150.55	1961754078	11058	T	PBRM1	-	2927	tumor_driver	1
1	0	6.29E+16	1.02E+26	1.74E+35	39947242.59	1960889236	11058	AT	PBRM1	-	2929	tumor_driver	1
1	0	6.29E+16	1.02E+26	1.74E+35	39947242.59	1960889236	11058	AT	PBRM1	-	2930	tumor_driver	1
1	0	6.34E+16	1.03E+26	1.77E+35	40116515.85	1962816533	11060	C	PBRM1	A	2941	tumor_driver	1
1	0	6.34E+16	1.03E+26	1.77E+35	40116515.85	1962816533	11060	C	PBRM1	A	2971	tumor_driver	1
1	0	6.29E+16	1.02E+26	1.74E+35	39946752.12	1960889235	11057	CT	PBRM1	-	2983	tumor_driver	1
1	0	6.29E+16	1.02E+26	1.74E+35	39946752.12	1960889235	11057	CT	PBRM1	-	2984	tumor_driver	1
1	0	6.34E+16	1.03E+26	1.77E+35	40116525.59	1962816533	11060	G	PBRM1	C	3068	tumor_driver	1
1	0	6.34E+16	1.03E+26	1.77E+35	40116525.23	1962816532	11059	G	PBRM1	A	3068	tumor_driver	1
1	0	6.34E+16	1.03E+26	1.77E+35	40116525.23	1962816532	11059	G	PBRM1	A	3079	tumor_driver	1
1	0	6.34E+16	1.03E+26	1.77E+35	40116525.23	1962816532	11059	G	PBRM1	A	3079	tumor_driver	1
1	0	6.34E+16	1.03E+26	1.77E+35	40116526.32	1962816535	11062	G	PBRM1	T	3107	tumor_driver	1
1	0	6.34E+16	1.03E+26	1.77E+35	40116525.95	1962816534	11061	ACAGAGGCCACGCGAACCACAG	PBRM1	-	3203	tumor_driver	1
1	0	6.34E+16	1.03E+26	1.77E+35	40116525.95	1962816534	11061	ACAGAGGCCACGCGAACCACAG	PBRM1	-	3204	tumor_driver	1
1	0	6.34E+16	1.03E+26	1.77E+35	40116525.95	1962816534	11061	ACAGAGGCCACGCGAACCACAG	PBRM1	-	3205	tumor_driver	1
1	0	6.34E+16	1.03E+26	1.77E+35	40116525.95	1962816534	11061	ACAGAGGCCACGCGAACCACAG	PBRM1	-	3206	tumor_driver	1
1	0	6.34E+16	1.03E+26	1.77E+35	40116525.95	1962816534	11061	ACAGAGGCCACGCGAACCACAG	PBRM1	-	3207	tumor_driver	1
1	0	6.34E+16	1.03E+26	1.77E+35	40116525.95	1962816534	11061	ACAGAGGCCACGCGAACCACAG	PBRM1	-	3208	tumor_driver	1
1	0	6.34E+16	1.03E+26	1.77E+35	40116525.95	1962816534	11061	ACAGAGGCCACGCGAACCACAG	PBRM1	-	3209	tumor_driver	1
1	0	6.34E+16	1.03E+26	1.77E+35	40116525.95	1962816534	11061	ACAGAGGCCACGCGAACCACAG	PBRM1	-	3210	tumor_driver	1
1	0	6.34E+16	1.03E+26	1.77E+35	40116525.95	1962816534	11061	ACAGAGGCCACGCGAACCACAG	PBRM1	-	3211	tumor_driver	1
1	0	6.34E+16	1.03E+26	1.77E+35	40116525.95	1962816534	11061	ACAGAGGCCACGCGAACCACAG	PBRM1	-	3212	tumor_driver	1
1	0	6.34E+16	1.03E+26	1.77E+35	40116525.95	1962816534	11061	ACAGAGGCCACGCGAACCACAG	PBRM1	-	3213	tumor_driver	1
1	0	6.34E+16	1.03E+26	1.77E+35	40116525.95	1962816534	11061	ACAGAGGCCACGCGAACCACAG	PBRM1	-	3214	tumor_driver	1
1	0	6.34E+16	1.03E+26	1.77E+35	40116525.95	1962816534	11061	ACAGAGGCCACGCGAACCACAG	PBRM1	-	3215	tumor_driver	1
1	0	6.34E+16	1.03E+26	1.77E+35	40116525.95	1962816534	11061	ACAGAGGCCACGCGAACCACAG	PBRM1	-	3216	tumor_driver	1
1	0	6.34E+16	1.03E+26	1.77E+35	40116525.95	1962816534	11061	ACAGAGGCCACGCGAACCACAG	PBRM1	-	3217	tumor_driver	1
1	0	6.34E+16	1.03E+26	1.77E+35	40116525.95	1962816534	11061	ACAGAGGCCACGCGAACCACAG	PBRM1	-	3218	tumor_driver	1
1	0	6.34E+16	1.03E+26	1.77E+35	40116525.95	1962816534	11061	ACAGAGGCCACGCGAACCACAG	PBRM1	-	3219	tumor_driver	1
1	0	6.34E+16	1.03E+26	1.77E+35	40116525.95	1962816534	11061	ACAGAGGCCACGCGAACCACAG	PBRM1	-	3220	tumor_driver	1
1	0	6.34E+16	1.03E+26	1.77E+35	40116525.95	1962816534	11061	ACAGAGGCCACGCGAACCACAG	PBRM1	-	3221	tumor_driver	1
1	0	6.34E+16	1.03E+26	1.77E+35	40116525.95	1962816534	11061	ACAGAGGCCACGCGAACCACAG	PBRM1	-	3222	tumor_driver	1
1	0	6.34E+16	1.03E+26	1.77E+35	40116525.95	1962816534	11061	ACAGAGGCCACGCGAACCACAG	PBRM1	-	3223	tumor_driver	1
1	0	6.34E+16	1.03E+26	1.77E+35	40116525.95	1962816534	11061	ACAGAGGCCACGCGAACCACAG	PBRM1	-	3224	tumor_driver	1
1	0	6.34E+16	1.03E+26	1.76E+35	40110151.24	1961754081	11061	A	PBRM1	-	3228	tumor_driver	1
1	0	6.33E+16	1.02E+26	1.76E+35	40073910.56	1963831636	11062	-	PBRM1	C	3235	tumor_driver	1
1	0	6.34E+16	1.03E+26	1.77E+35	40116515.85	1962816533	11060	C	PBRM1	A	3334	tumor_driver	1
1	0	6.34E+16	1.03E+26	1.76E+35	40110151.24	1961754081	11061	A	PBRM1	-	3405	tumor_driver	1
1	0	6.34E+16	1.03E+26	1.77E+35	40116536.06	1962816535	11062	C	PBRM1	G	3458	tumor_driver	1
1	0	6.34E+16	1.03E+26	1.77E+35	40116525.23	1962816532	11059	G	PBRM1	A	3478	tumor_driver	1
1	0	6.34E+16	1.03E+26	1.77E+35	40116525.23	1962816532	11059	G	PBRM1	A	3478	tumor_driver	1
1	0	6.34E+16	1.03E+26	1.76E+35	40110150.55	1961754078	11058	T	PBRM1	-	3514	tumor_driver	1
1	0	6.34E+16	1.03E+26	1.77E+35	40116526.32	1962816535	11062	G	PBRM1	T	3530	tumor_driver	1
1	0	6.29E+16	1.02E+26	1.74E+35	39946752.12	1960889235	11057	CT	PBRM1	-	3533	tumor_driver	1
1	0	6.29E+16	1.02E+26	1.74E+35	39946752.12	1960889235	11057	CT	PBRM1	-	3534	tumor_driver	1
1	0	6.34E+16	1.03E+26	1.76E+35	40110150.55	1961754078	11058	T	PBRM1	-	3588	tumor_driver	1
1	0	6.34E+16	1.03E+26	1.76E+35	40110160.53	1961754080	11060	C	PBRM1	-	3589	tumor_driver	1
1	0	6.34E+16	1.03E+26	1.77E+35	40116526.02	1962816535	11062	A	PBRM1	C	3624	tumor_driver	1
1	0	6.34E+16	1.03E+26	1.76E+35	40110160.53	1961754080	11060	C	PBRM1	-	3628	tumor_driver	1
1	0	6.33E+16	1.02E+26	1.76E+35	40073910.5	1963831635	11061	-	PBRM1	A	3687	tumor_driver	1
1	0	6.34E+16	1.03E+26	1.77E+35	40116526.32	1962816535	11062	G	PBRM1	T	3708	tumor_driver	1
1	0	6.29E+16	1.02E+26	1.74E+35	39947240.55	1960889237	11059	AG	PBRM1	-	3764	tumor_driver	1
1	0	6.29E+16	1.02E+26	1.74E+35	39947240.55	1960889237	11059	AG	PBRM1	-	3765	tumor_driver	1
1	0	6.32E+16	1.02E+26	1.75E+35	40041087.93	1956704222	11053	TAGCAG	PBRM1	-	3764	tumor_driver	1
1	0	6.32E+16	1.02E+26	1.75E+35	40041087.93	1956704222	11053	TAGCAG	PBRM1	-	3765	tumor_driver	1
1	0	6.32E+16	1.02E+26	1.75E+35	40041087.93	1956704222	11053	TAGCAG	PBRM1	-	3766	tumor_driver	1
1	0	6.32E+16	1.02E+26	1.75E+35	40041087.93	1956704222	11053	TAGCAG	PBRM1	-	3767	tumor_driver	1
1	0	6.32E+16	1.02E+26	1.75E+35	40041087.93	1956704222	11053	TAGCAG	PBRM1	-	3768	tumor_driver	1
1	0	6.32E+16	1.02E+26	1.75E+35	40041087.93	1956704222	11053	TAGCAG	PBRM1	-	3769	tumor_driver	1
1	0	6.34E+16	1.03E+26	1.77E+35	40116525.23	1962816532	11059	G	PBRM1	A	3817	tumor_driver	1
1	0	6.29E+16	1.02E+26	1.74E+35	39947241.58	1960889235	11057	TC	PBRM1	-	4051	tumor_driver	1
1	0	6.29E+16	1.02E+26	1.74E+35	39947241.58	1960889235	11057	TC	PBRM1	-	4052	tumor_driver	1
1	0	6.34E+16	1.03E+26	1.76E+35	40110160.53	1961754080	11060	C	PBRM1	-	4086	tumor_driver	1
1	0	6.34E+16	1.03E+26	1.77E+35	40116526.02	1962816535	11062	A	PBRM1	C	4128	tumor_driver	1
1	0	6.34E+16	1.03E+26	1.76E+35	40110150.92	1961754079	11059	G	PBRM1	-	4151	tumor_driver	1
1	0	6.34E+16	1.03E+26	1.76E+35	40110150.92	1961754079	11059	G	PBRM1	-	4189	tumor_driver	1
1	0	6.34E+16	1.03E+26	1.76E+35	40110150.92	1961754079	11059	G	PBRM1	-	4210	tumor_driver	1
1	0	6.34E+16	1.03E+26	1.76E+35	40110150.92	1961754079	11059	G	PBRM1	-	4280	tumor_driver	1
1	0	6.36E+16	1.03E+26	1.78E+35	40182874.86	1964773109	11067	-	PBRM1	TT	4355	tumor_driver	1
1	0	6.36E+16	1.03E+26	1.78E+35	40182874.86	1964773109	11067	-	PBRM1	TT	4356	tumor_driver	1
1	0	6.34E+16	1.03E+26	1.76E+35	40110151.24	1961754081	11061	A	PBRM1	-	4370	tumor_driver	1
1	0	6.34E+16	1.03E+26	1.77E+35	40116525.23	1962816532	11059	G	PBRM1	A	4387	tumor_driver	1
1	0	6.34E+16	1.03E+26	1.77E+35	40116526.08	1962816536	11063	A	PBRM1	G	4511	tumor_driver	1
1	0	6.34E+16	1.03E+26	1.77E+35	40116536.06	1962816535	11062	C	PBRM1	G	4688	tumor_driver	1
1	0	6688682.085	1.17E+11	2.27E+15	448.9116307	28002	34	C	BAP1	G	29	tumor_driver	1
1	0	6689335.367	1.17E+11	2.27E+15	448.930256	28002	34	A	BAP1	G	50	tumor_driver	1
1	0	6690965.411	1.17E+11	2.27E+15	448.9679903	28002	34	C	BAP1	T	68	tumor_driver	1
1	0	6688682.085	1.17E+11	2.27E+15	448.9116307	28002	34	C	BAP1	G	68	tumor_driver	1
1	0	6687875.92	1.16E+11	2.27E+15	448.8927636	28002	34	A	BAP1	C	69	tumor_driver	1
1	0	6686428.409	1.16E+11	2.27E+15	448.8552711	28002	34	ACCTGCGATGAGGAAAGGAAAGCAG	BAP1	-	45	tumor_driver	1
1	0	6686428.409	1.16E+11	2.27E+15	448.8552711	28002	34	ACCTGCGATGAGGAAAGGAAAGCAG	BAP1	-	46	tumor_driver	1
1	0	6686428.409	1.16E+11	2.27E+15	448.8552711	28002	34	ACCTGCGATGAGGAAAGGAAAGCAG	BAP1	-	47	tumor_driver	1
1	0	6686428.409	1.16E+11	2.27E+15	448.8552711	28002	34	ACCTGCGATGAGGAAAGGAAAGCAG	BAP1	-	48	tumor_driver	1
1	0	6686428.409	1.16E+11	2.27E+15	448.8552711	28002	34	ACCTGCGATGAGGAAAGGAAAGCAG	BAP1	-	49	tumor_driver	1
1	0	6686428.409	1.16E+11	2.27E+15	448.8552711	28002	34	ACCTGCGATGAGGAAAGGAAAGCAG	BAP1	-	50	tumor_driver	1
1	0	6686428.409	1.16E+11	2.27E+15	448.8552711	28002	34	ACCTGCGATGAGGAAAGGAAAGCAG	BAP1	-	51	tumor_driver	1
1	0	6686428.409	1.16E+11	2.27E+15	448.8552711	28002	34	ACCTGCGATGAGGAAAGGAAAGCAG	BAP1	-	52	tumor_driver	1
1	0	6686428.409	1.16E+11	2.27E+15	448.8552711	28002	34	ACCTGCGATGAGGAAAGGAAAGCAG	BAP1	-	53	tumor_driver	1
1	0	6686428.409	1.16E+11	2.27E+15	448.8552711	28002	34	ACCTGCGATGAGGAAAGGAAAGCAG	BAP1	-	54	tumor_driver	1
1	0	6686428.409	1.16E+11	2.27E+15	448.8552711	28002	34	ACCTGCGATGAGGAAAGGAAAGCAG	BAP1	-	55	tumor_driver	1
1	0	6686428.409	1.16E+11	2.27E+15	448.8552711	28002	34	ACCTGCGATGAGGAAAGGAAAGCAG	BAP1	-	56	tumor_driver	1
1	0	6686428.409	1.16E+11	2.27E+15	448.8552711	28002	34	ACCTGCGATGAGGAAAGGAAAGCAG	BAP1	-	57	tumor_driver	1
1	0	6686428.409	1.16E+11	2.27E+15	448.8552711	28002	34	ACCTGCGATGAGGAAAGGAAAGCAG	BAP1	-	58	tumor_driver	1
1	0	6686428.409	1.16E+11	2.27E+15	448.8552711	28002	34	ACCTGCGATGAGGAAAGGAAAGCAG	BAP1	-	59	tumor_driver	1
1	0	6686428.409	1.16E+11	2.27E+15	448.8552711	28002	34	ACCTGCGATGAGGAAAGGAAAGCAG	BAP1	-	60	tumor_driver	1
1	0	6686428.409	1.16E+11	2.27E+15	448.8552711	28002	34	ACCTGCGATGAGGAAAGGAAAGCAG	BAP1	-	61	tumor_driver	1
1	0	6686428.409	1.16E+11	2.27E+15	448.8552711	28002	34	ACCTGCGATGAGGAAAGGAAAGCAG	BAP1	-	62	tumor_driver	1
1	0	6686428.409	1.16E+11	2.27E+15	448.8552711	28002	34	ACCTGCGATGAGGAAAGGAAAGCAG	BAP1	-	63	tumor_driver	1
1	0	6686428.409	1.16E+11	2.27E+15	448.8552711	28002	34	ACCTGCGATGAGGAAAGGAAAGCAG	BAP1	-	64	tumor_driver	1
1	0	6686428.409	1.16E+11	2.27E+15	448.8552711	28002	34	ACCTGCGATGAGGAAAGGAAAGCAG	BAP1	-	65	tumor_driver	1
1	0	6686428.409	1.16E+11	2.27E+15	448.8552711	28002	34	ACCTGCGATGAGGAAAGGAAAGCAG	BAP1	-	66	tumor_driver	1
1	0	6686428.409	1.16E+11	2.27E+15	448.8552711	28002	34	ACCTGCGATGAGGAAAGGAAAGCAG	BAP1	-	67	tumor_driver	1
1	0	6686428.409	1.16E+11	2.27E+15	448.8552711	28002	34	ACCTGCGATGAGGAAAGGAAAGCAG	BAP1	-	68	tumor_driver	1
1	0	6686428.409	1.16E+11	2.27E+15	448.8552711	28002	34	ACCTGCGATGAGGAAAGGAAAGCAG	BAP1	-	69	tumor_driver	1
1	0	6685965.04	1.16E+11	2.27E+15	448.8417255	28002	34	T	BAP1	G	92	tumor_driver	1
1	0	6686389.235	1.16E+11	2.27E+15	448.8528522	28002	34	G	BAP1	A	118	tumor_driver	1
1	0	6690806.751	1.17E+11	2.27E+15	448.9677484	28002	34	A	BAP1	T	124	tumor_driver	1
1	0	6689335.367	1.17E+11	2.27E+15	448.930256	28002	34	A	BAP1	G	124	tumor_driver	1
1	0	6690965.411	1.17E+11	2.27E+15	448.9679903	28002	34	C	BAP1	T	160	tumor_driver	1
1	0	6686389.235	1.16E+11	2.27E+15	448.8528522	28002	34	G	BAP1	A	178	tumor_driver	1
1	0	6682110.289	1.16E+11	2.27E+15	448.6790566	28002	34	A	BAP1	-	222	tumor_driver	1
1	0	6654965.903	1.16E+11	2.25E+15	447.7182826	28002	34	TCAC	BAP1	-	229	tumor_driver	1
1	0	6654965.903	1.16E+11	2.25E+15	447.7182826	28002	34	TCAC	BAP1	-	230	tumor_driver	1
1	0	6654965.903	1.16E+11	2.25E+15	447.7182826	28002	34	TCAC	BAP1	-	231	tumor_driver	1
1	0	6654965.903	1.16E+11	2.25E+15	447.7182826	28002	34	TCAC	BAP1	-	232	tumor_driver	1
1	0	6684204.383	1.16E+11	2.27E+15	448.7989115	28002	34	C	BAP1	A	326	tumor_driver	1
1	0	6684204.383	1.16E+11	2.27E+15	448.7989115	28002	34	C	BAP1	A	382	tumor_driver	1
1	0	6686408.821	1.16E+11	2.27E+15	448.8540617	28002	34	G	BAP1	C	434	tumor_driver	1
1	0	6686389.235	1.16E+11	2.27E+15	448.8528522	28002	34	G	BAP1	A	466	tumor_driver	1
1	0	6687875.92	1.16E+11	2.27E+15	448.8927636	28002	34	A	BAP1	C	508	tumor_driver	1
1	0	6687875.92	1.16E+11	2.27E+15	448.8927636	28002	34	A	BAP1	C	509	tumor_driver	1
1	0	6685965.04	1.16E+11	2.27E+15	448.8417255	28002	34	T	BAP1	G	685	tumor_driver	1
1	0	6686389.235	1.16E+11	2.27E+15	448.8528522	28002	34	G	BAP1	A	757	tumor_driver	1
1	0	6686389.235	1.16E+11	2.27E+15	448.8528522	28002	34	G	BAP1	A	799	tumor_driver	1
1	0	6686448	1.16E+11	2.27E+15	448.8564805	28002	34	G	BAP1	T	836	tumor_driver	1
1	0	6679900.267	1.16E+11	2.27E+15	448.618585	28002	34	T	BAP1	-	848	tumor_driver	1
1	0	6685502.797	1.16E+11	2.27E+15	448.8281798	28002	34	T	BAP1	C	930	tumor_driver	1
1	0	6684204.383	1.16E+11	2.27E+15	448.7989115	28002	34	C	BAP1	A	931	tumor_driver	1
1	0	6686428.409	1.16E+11	2.27E+15	448.8552711	28002	34	GCTGCCTGGAGGCTTCACCA	BAP1	-	1004	tumor_driver	1
1	0	6686428.409	1.16E+11	2.27E+15	448.8552711	28002	34	GCTGCCTGGAGGCTTCACCA	BAP1	-	1005	tumor_driver	1
1	0	6686428.409	1.16E+11	2.27E+15	448.8552711	28002	34	GCTGCCTGGAGGCTTCACCA	BAP1	-	1006	tumor_driver	1
1	0	6686428.409	1.16E+11	2.27E+15	448.8552711	28002	34	GCTGCCTGGAGGCTTCACCA	BAP1	-	1007	tumor_driver	1
1	0	6686428.409	1.16E+11	2.27E+15	448.8552711	28002	34	GCTGCCTGGAGGCTTCACCA	BAP1	-	1008	tumor_driver	1
1	0	6686428.409	1.16E+11	2.27E+15	448.8552711	28002	34	GCTGCCTGGAGGCTTCACCA	BAP1	-	1009	tumor_driver	1
1	0	6686428.409	1.16E+11	2.27E+15	448.8552711	28002	34	GCTGCCTGGAGGCTTCACCA	BAP1	-	1010	tumor_driver	1
1	0	6686428.409	1.16E+11	2.27E+15	448.8552711	28002	34	GCTGCCTGGAGGCTTCACCA	BAP1	-	1011	tumor_driver	1
1	0	6686428.409	1.16E+11	2.27E+15	448.8552711	28002	34	GCTGCCTGGAGGCTTCACCA	BAP1	-	1012	tumor_driver	1
1	0	6686428.409	1.16E+11	2.27E+15	448.8552711	28002	34	GCTGCCTGGAGGCTTCACCA	BAP1	-	1013	tumor_driver	1
1	0	6686428.409	1.16E+11	2.27E+15	448.8552711	28002	34	GCTGCCTGGAGGCTTCACCA	BAP1	-	1014	tumor_driver	1
1	0	6686428.409	1.16E+11	2.27E+15	448.8552711	28002	34	GCTGCCTGGAGGCTTCACCA	BAP1	-	1015	tumor_driver	1
1	0	6686428.409	1.16E+11	2.27E+15	448.8552711	28002	34	GCTGCCTGGAGGCTTCACCA	BAP1	-	1016	tumor_driver	1
1	0	6686428.409	1.16E+11	2.27E+15	448.8552711	28002	34	GCTGCCTGGAGGCTTCACCA	BAP1	-	1017	tumor_driver	1
1	0	6686428.409	1.16E+11	2.27E+15	448.8552711	28002	34	GCTGCCTGGAGGCTTCACCA	BAP1	-	1018	tumor_driver	1
1	0	6686428.409	1.16E+11	2.27E+15	448.8552711	28002	34	GCTGCCTGGAGGCTTCACCA	BAP1	-	1019	tumor_driver	1
1	0	6686428.409	1.16E+11	2.27E+15	448.8552711	28002	34	GCTGCCTGGAGGCTTCACCA	BAP1	-	1020	tumor_driver	1
1	0	6686428.409	1.16E+11	2.27E+15	448.8552711	28002	34	GCTGCCTGGAGGCTTCACCA	BAP1	-	1021	tumor_driver	1
1	0	6686428.409	1.16E+11	2.27E+15	448.8552711	28002	34	GCTGCCTGGAGGCTTCACCA	BAP1	-	1022	tumor_driver	1
1	0	6686428.409	1.16E+11	2.27E+15	448.8552711	28002	34	GCTGCCTGGAGGCTTCACCA	BAP1	-	1023	tumor_driver	1
1	0	6684204.383	1.16E+11	2.27E+15	448.7989115	28002	34	C	BAP1	A	1204	tumor_driver	1
1	0	6679900.267	1.16E+11	2.27E+15	448.618585	28002	34	T	BAP1	-	1220	tumor_driver	1
1	0	6686408.821	1.16E+11	2.27E+15	448.8540617	28002	34	G	BAP1	C	1379	tumor_driver	1
1	0	6685041.681	1.16E+11	2.27E+15	448.8146341	28002	34	T	BAP1	A	1876	tumor_driver	1
1	0	6686408.821	1.16E+11	2.27E+15	448.8540617	28002	34	G	BAP1	C	1881	tumor_driver	1
1	0	5853573.002	95808531021	1.77E+15	420.9434838	30070	49	G	SETD2	A	766	tumor_driver	1
1	0	5853573.002	95808531021	1.77E+15	420.9434838	30070	49	G	SETD2	A	1198	tumor_driver	1
1	0	5853097.106	95795746990	1.77E+15	420.9270591	30070	49	T	SETD2	A	1396	tumor_driver	1
1	0	5853559.211	95808146975	1.77E+15	420.943172	30070	49	C	SETD2	A	1513	tumor_driver	1
1	0	5853559.211	95808146975	1.77E+15	420.943172	30070	49	C	SETD2	A	1612	tumor_driver	1
1	0	5853592.157	95808899646	1.77E+15	420.9450431	30070	49	G	SETD2	T	1628	tumor_driver	1
1	0	5864495.227	96142886385	1.78E+15	421.2412592	30070	49	GA	SETD2	-	1783	tumor_driver	1
1	0	5864495.227	96142886385	1.78E+15	421.2412592	30070	49	GA	SETD2	-	1784	tumor_driver	1
1	0	5853585.771	95808776752	1.77E+15	420.9445234	30070	49	TTTGACCAAAGGGGAT	SETD2	-	2121	tumor_driver	1
1	0	5853585.771	95808776752	1.77E+15	420.9445234	30070	49	TTTGACCAAAGGGGAT	SETD2	-	2122	tumor_driver	1
1	0	5853585.771	95808776752	1.77E+15	420.9445234	30070	49	TTTGACCAAAGGGGAT	SETD2	-	2123	tumor_driver	1
1	0	5853585.771	95808776752	1.77E+15	420.9445234	30070	49	TTTGACCAAAGGGGAT	SETD2	-	2124	tumor_driver	1
1	0	5853585.771	95808776752	1.77E+15	420.9445234	30070	49	TTTGACCAAAGGGGAT	SETD2	-	2125	tumor_driver	1
1	0	5853585.771	95808776752	1.77E+15	420.9445234	30070	49	TTTGACCAAAGGGGAT	SETD2	-	2126	tumor_driver	1
1	0	5853585.771	95808776752	1.77E+15	420.9445234	30070	49	TTTGACCAAAGGGGAT	SETD2	-	2127	tumor_driver	1
1	0	5853585.771	95808776752	1.77E+15	420.9445234	30070	49	TTTGACCAAAGGGGAT	SETD2	-	2128	tumor_driver	1
1	0	5853585.771	95808776752	1.77E+15	420.9445234	30070	49	TTTGACCAAAGGGGAT	SETD2	-	2129	tumor_driver	1
1	0	5853585.771	95808776752	1.77E+15	420.9445234	30070	49	TTTGACCAAAGGGGAT	SETD2	-	2130	tumor_driver	1
1	0	5853585.771	95808776752	1.77E+15	420.9445234	30070	49	TTTGACCAAAGGGGAT	SETD2	-	2131	tumor_driver	1
1	0	5853585.771	95808776752	1.77E+15	420.9445234	30070	49	TTTGACCAAAGGGGAT	SETD2	-	2132	tumor_driver	1
1	0	5853585.771	95808776752	1.77E+15	420.9445234	30070	49	TTTGACCAAAGGGGAT	SETD2	-	2133	tumor_driver	1
1	0	5853585.771	95808776752	1.77E+15	420.9445234	30070	49	TTTGACCAAAGGGGAT	SETD2	-	2134	tumor_driver	1
1	0	5853585.771	95808776752	1.77E+15	420.9445234	30070	49	TTTGACCAAAGGGGAT	SETD2	-	2135	tumor_driver	1
1	0	5853585.771	95808776752	1.77E+15	420.9445234	30070	49	TTTGACCAAAGGGGAT	SETD2	-	2126	tumor_driver	1
1	0	5853592.157	95808899646	1.77E+15	420.9450431	30070	49	G	SETD2	T	2181	tumor_driver	1
1	0	5853097.106	95795746990	1.77E+15	420.9270591	30070	49	T	SETD2	A	2917	tumor_driver	1
1	0	5853678.965	95810582203	1.77E+15	420.9492013	30070	49	A	SETD2	C	3339	tumor_driver	1
1	0	5859039.698	95975090093	1.77E+15	421.0919297	30070	49	AT	SETD2	-	3857	tumor_driver	1
1	0	5859039.698	95975090093	1.77E+15	421.0919297	30070	49	AT	SETD2	-	3858	tumor_driver	1
1	0	5853573.002	95808531021	1.77E+15	420.9434838	30070	49	G	SETD2	A	3964	tumor_driver	1
1	0	5853573.002	95808531021	1.77E+15	420.9434838	30070	49	G	SETD2	A	4102	tumor_driver	1
1	0	5853612.342	95809407020	1.77E+15	420.9458748	30070	49	C	SETD2	G	4455	tumor_driver	1
1	0	5853638.926	95810037779	1.77E+15	420.9472262	30070	49	C	SETD2	T	4496	tumor_driver	1
1	0	5853097.106	95795746990	1.77E+15	420.9270591	30070	49	T	SETD2	A	4584	tumor_driver	1
1	0	5853638.926	95810037779	1.77E+15	420.9472262	30070	49	C	SETD2	T	4716	tumor_driver	1
1	0	5853559.211	95808146975	1.77E+15	420.943172	30070	49	C	SETD2	A	4716	tumor_driver	1
1	0	5853772.306	95812392887	1.77E+15	420.9538792	30070	49	A	SETD2	G	4844	tumor_driver	1
1	0	5853573.002	95808531021	1.77E+15	420.9434838	30070	49	G	SETD2	A	4873	tumor_driver	1
1	0	5853638.926	95810037779	1.77E+15	420.9472262	30070	49	C	SETD2	T	4874	tumor_driver	1
1	0	5853678.965	95810582203	1.77E+15	420.9492013	30070	49	A	SETD2	C	4880	tumor_driver	1
1	0	5853573.002	95808531021	1.77E+15	420.9434838	30070	49	G	SETD2	A	4885	tumor_driver	1
1	0	5853865.794	95814208811	1.77E+15	420.9585571	30070	49	A	SETD2	T	4918	tumor_driver	1
1	0	5853559.211	95808146975	1.77E+15	420.943172	30070	49	C	SETD2	A	4920	tumor_driver	1
1	0	5853772.306	95812392887	1.77E+15	420.9538792	30070	49	A	SETD2	G	4949	tumor_driver	1
1	0	5853097.106	95795746990	1.77E+15	420.9270591	30070	49	T	SETD2	A	4994	tumor_driver	1
1	0	5853772.306	95812392887	1.77E+15	420.9538792	30070	49	A	SETD2	G	4996	tumor_driver	1
1	0	5853678.965	95810582203	1.77E+15	420.9492013	30070	49	A	SETD2	C	4998	tumor_driver	1
1	0	5853559.211	95808146975	1.77E+15	420.943172	30070	49	C	SETD2	A	5158	tumor_driver	1
1	0	5858690.53	95951678598	1.77E+15	421.0988426	30070	49	A	SETD2	-	5333	tumor_driver	1
1	0	5853638.926	95810037779	1.77E+15	420.9472262	30070	49	C	SETD2	T	5345	tumor_driver	1
1	0	5853638.926	95810037779	1.77E+15	420.9472262	30070	49	C	SETD2	T	5346	tumor_driver	1
1	0	5853772.306	95812392887	1.77E+15	420.9538792	30070	49	A	SETD2	G	5479	tumor_driver	1
1	0	5853559.211	95808146975	1.77E+15	420.943172	30070	49	C	SETD2	A	5890	tumor_driver	1
1	0	5853638.926	95810037779	1.77E+15	420.9472262	30070	49	C	SETD2	T	5981	tumor_driver	1
1	0	5853612.342	95809407020	1.77E+15	420.9458748	30070	49	C	SETD2	G	5982	tumor_driver	1
1	0	5853585.771	95808776752	1.77E+15	420.9445234	30070	49	TCTTGGCTCC	SETD2	-	5981	tumor_driver	1
1	0	5853585.771	95808776752	1.77E+15	420.9445234	30070	49	TCTTGGCTCC	SETD2	-	5982	tumor_driver	1
1	0	5853585.771	95808776752	1.77E+15	420.9445234	30070	49	TCTTGGCTCC	SETD2	-	5983	tumor_driver	1
1	0	5853585.771	95808776752	1.77E+15	420.9445234	30070	49	TCTTGGCTCC	SETD2	-	5984	tumor_driver	1
1	0	5853585.771	95808776752	1.77E+15	420.9445234	30070	49	TCTTGGCTCC	SETD2	-	5985	tumor_driver	1
1	0	5853585.771	95808776752	1.77E+15	420.9445234	30070	49	TCTTGGCTCC	SETD2	-	5986	tumor_driver	1
1	0	5853585.771	95808776752	1.77E+15	420.9445234	30070	49	TCTTGGCTCC	SETD2	-	5987	tumor_driver	1
1	0	5853585.771	95808776752	1.77E+15	420.9445234	30070	49	TCTTGGCTCC	SETD2	-	5988	tumor_driver	1
[truncated: 2,529 more rows]
